# Supplementary material for: A retrospective evaluation of bites at risk of rabies transmission across 7 years: The need to improve surveillance and reporting systems for rabies elimination
Source: PLoS One. 2018 Jul 2;13(7):e0197996. doi: 10.1371/journal.pone.0197996 (PMC6028089; doi:10.1371/journal.pone.0197996)
Supplement: S1 Dataset — Sheet 1: 10,771 patients included in the study (see Materials and methods); sheet 2: 3853 patients excluded; sheet 3: dataset variables legend. (XLS) [file pone.0197996.s001.xls]

## Sheet: Patients Included
ID	District	Age	Sex	Biting_Animal	Suspected_rabid_animal	First_Dose_received	Second_Dose_received	Third_Dose_received	Total_number_doses_received	Delay_attendance	Month	Season	Year
I_1	3	32	2	1	1	1	1	1	3	17	12	1	2008
I_2	1	10	1	1	1	0	0	0	0	5	12	1	2008
I_3	2	4	1	1	1	0	0	0	0	9	12	1	2008
I_4	2	4	2	1	1	0	0	0	0	9	12	1	2008
I_5	2	41	2	2	1	1	0	0	1	11	12	1	2008
I_6	1	10	2	1	1	1	0	0	1	7	12	1	2008
I_7	1	8	9	1	1	1	0	0	1	7	12	1	2008
I_8	2	5	2	1	1	1	1	0	2	92	10	2	2008
I_9	2	45	1	1	1	1	0	0	1	3	1	1	2008
I_10	2	19	2	1	1	1	0	0	1	3	1	1	2008
I_11	2	10	1	1	1	1	1	0	2	1	1	1	2008
I_12	1	14	1	1	1	1	0	0	1	4	1	1	2008
I_13	4	48	1	1	1	1	1	1	3	13	12	1	2008
I_14	2	8	1	1	1	1	1	0	2	3	1	1	2008
I_15	2	24	1	1	1	1	1	0	2	2	1	1	2008
I_16	5	18	2	1	1	0	0	0	0	2	1	1	2008
I_17	4	29	1	1	1	1	1	0	2	1	1	1	2008
I_18	2	3	1	1	1	1	0	0	1	4	1	1	2008
I_19	5	12	2	1	1	1	1	0	2	1	1	1	2008
I_20	2	9	1	1	1	1	1	0	2	3	1	1	2008
I_21	5	43	2	1	1	1	1	0	2	9	12	1	2008
I_22	2	20	1	1	1	1	1	0	2	2	1	1	2008
I_23	2	14	2	1	1	1	1	0	2	9	12	1	2008
I_24	2	10	1	1	1	1	1	0	2	9	12	1	2008
I_25	4	30	1	1	1	0	0	0	0	0	1	1	2008
I_26	1	4	1	1	1	1	1	1	3	3	1	1	2008
I_27	2	65	2	1	1	1	0	0	1	7	1	1	2008
I_28	2	62	2	1	1	0	0	0	0	2	1	1	2008
I_29	4	999	2	1	1	1	0	0	1	2	1	1	2008
I_30	1	11	1	1	1	1	1	0	2	1	1	1	2008
I_31	1	14	1	1	1	1	1	1	3	4	1	1	2008
I_32	2	16	1	1	1	1	1	1	3	5	1	1	2008
I_33	4	50	1	1	1	1	1	0	2	1	1	1	2008
I_34	4	18	2	1	1	1	1	0	2	1	1	1	2008
I_35	4	9	2	1	1	1	1	0	2	1	1	1	2008
I_36	2	37	2	1	1	1	1	1	3	2	1	1	2008
I_37	4	52	2	1	1	1	0	0	1	5	1	1	2008
I_38	5	20	2	1	1	1	1	0	2	1	1	1	2008
I_39	3	6	1	1	1	1	1	0	2	4	1	1	2008
I_40	4	16	1	1	1	1	1	0	2	6	1	1	2008
I_41	3	20	2	4	1	1	1	0	2	2	1	1	2008
I_42	3	36	1	4	1	1	1	0	2	2	1	1	2008
I_43	5	11	2	1	1	1	1	0	2	2	1	1	2008
I_44	5	15	1	1	1	1	1	1	3	1	1	1	2008
I_45	5	12	2	2	1	1	0	0	1	3	1	1	2008
I_46	4	15	2	1	1	1	0	0	1	0	1	1	2008
I_47	4	12	1	4	1	1	1	0	2	0	1	1	2008
I_48	5	16	2	1	1	1	1	1	3	0	1	1	2008
I_49	4	2	1	1	1	1	1	0	2	1	1	1	2008
I_50	5	18	1	2	1	1	0	0	1	6	1	1	2008
I_51	5	15	9	1	1	1	1	0	2	3	1	1	2008
I_52	4	40	2	1	1	1	1	1	3	1	1	1	2008
I_53	2	55	2	1	1	1	1	0	2	3	1	1	2008
I_54	4	12	2	1	1	1	1	1	3	3	1	1	2008
I_55	4	5	1	1	1	1	1	0	2	2	1	1	2008
I_56	5	13	1	1	1	1	0	0	1	6	1	1	2008
I_57	3	7	2	1	1	1	0	0	1	9	1	1	2008
I_58	2	49	2	1	1	1	1	0	2	6	1	1	2008
I_59	1	14	1	1	1	1	0	0	1	5	1	1	2008
I_60	3	13	1	1	1	1	1	0	2	7	1	1	2008
I_61	5	7	1	1	1	1	1	0	2	1	1	1	2008
I_62	5	14	2	1	1	1	0	0	1	1	1	1	2008
I_63	5	8	2	1	1	1	1	0	2	1	1	1	2008
I_64	1	19	1	1	1	1	1	0	2	1	1	1	2008
I_65	5	25	2	1	1	1	1	1	3	1	1	1	2008
I_66	4	8	2	1	1	1	1	1	3	4	1	1	2008
I_67	4	31	2	1	1	1	0	0	1	5	1	1	2008
I_68	5	14	1	1	1	1	1	1	3	2	1	1	2008
I_69	5	3	2	1	1	1	0	0	1	1	1	1	2008
I_70	5	12	1	1	1	1	1	0	2	3	1	1	2008
I_71	3	35	1	1	1	1	0	0	1	4	1	1	2008
I_72	3	22	1	1	1	1	0	0	1	4	1	1	2008
I_73	2	1	1	1	1	1	1	0	2	3	1	1	2008
I_74	5	8	9	1	1	1	1	0	2	3	1	1	2008
I_75	4	8	1	1	1	1	0	0	1	1	1	1	2008
I_76	1	8	1	1	1	1	1	0	2	1	1	1	2008
I_77	6	30	2	1	1	1	0	0	1	1	1	1	2008
I_78	2	8	2	1	1	1	1	0	2	2	1	1	2008
I_79	5	5	1	1	1	1	1	0	2	1	1	1	2008
I_80	2	999	1	1	1	0	0	0	0	10	1	1	2008
I_81	5	63	2	1	1	0	0	0	0	8	1	1	2008
I_82	5	5	1	1	1	1	1	0	2	3	1	1	2008
I_83	5	13	1	1	1	0	0	0	0	10	1	1	2008
I_84	4	43	1	1	1	0	0	0	0	0	1	1	2008
I_85	4	22	2	1	1	1	1	0	2	0	2	1	2008
I_86	4	14	1	1	1	1	1	1	3	0	2	1	2008
I_87	4	14	1	1	1	1	1	1	3	1	1	1	2008
I_88	2	70	2	1	1	1	1	0	2	0	2	1	2008
I_89	4	49	2	1	1	1	1	0	2	1	1	1	2008
I_90	4	7	1	1	1	1	0	0	1	1	1	1	2008
I_91	5	21	1	1	1	1	1	0	2	5	1	1	2008
I_92	4	50	1	1	1	0	0	0	0	2	2	1	2008
I_93	4	999	9	1	1	1	1	0	2	2	2	1	2008
I_94	4	52	1	1	1	1	1	1	3	2	2	1	2008
I_95	4	38	1	1	1	1	0	0	1	2	2	1	2008
I_96	5	17	2	1	1	1	1	0	2	11	1	1	2008
I_97	5	26	1	1	1	1	1	0	2	13	1	1	2008
I_98	5	28	2	1	1	0	0	0	0	4	2	1	2008
I_99	4	7	2	1	1	1	1	1	3	15	1	1	2008
I_100	2	34	2	1	1	0	0	0	0	4	2	1	2008
I_101	3	15	2	1	1	1	0	0	1	7	1	1	2008
I_102	4	10	2	1	1	1	1	1	3	2	2	1	2008
I_103	5	41	2	1	1	0	0	0	0	17	1	1	2008
I_104	2	5	1	1	1	1	0	0	1	6	2	1	2008
I_105	2	72	1	1	1	1	0	0	1	2	2	1	2008
I_106	5	14	1	1	1	0	0	0	0	7	2	1	2008
I_107	2	12	1	1	1	1	1	0	2	2	2	1	2008
I_108	1	6	2	1	1	0	0	0	0	2	2	1	2008
I_109	4	40	1	1	1	0	0	0	0	5	2	1	2008
I_110	2	13	1	1	1	1	0	0	1	1	2	1	2008
I_111	6	60	2	1	1	0	0	0	0	2	2	1	2008
I_112	1	3	9	1	1	1	0	0	1	4	2	1	2008
I_113	5	10	2	1	1	1	1	1	3	1	2	1	2008
I_114	1	38	2	1	1	1	1	0	2	2	2	1	2008
I_115	4	30	1	1	1	0	0	0	0	1	2	1	2008
I_116	5	5	1	1	1	0	0	0	0	3	2	1	2008
I_117	4	49	2	1	1	1	0	0	1	0	2	1	2008
I_118	5	22	1	1	1	1	1	0	2	2	2	1	2008
I_119	5	10	1	1	1	1	1	0	2	2	2	1	2008
I_120	4	68	1	4	1	1	1	1	3	1	2	1	2008
I_121	4	32	1	4	1	0	0	0	0	1	2	1	2008
I_122	4	7	2	1	1	1	1	1	3	1	2	1	2008
I_123	4	15	2	1	1	0	0	0	0	1	2	1	2008
I_124	4	27	2	1	1	1	1	1	3	1	2	1	2008
I_125	4	28	2	1	1	0	0	0	0	3	2	1	2008
I_126	2	22	1	1	1	1	0	0	1	4	2	1	2008
I_127	2	4	1	1	1	1	1	1	3	4	2	1	2008
I_128	4	5	1	1	1	1	1	1	3	5	2	1	2008
I_129	4	12	2	1	1	0	0	0	0	4	2	1	2008
I_130	2	30	2	1	1	1	0	0	1	4	2	1	2008
I_131	4	70	2	1	1	0	0	0	0	1	2	1	2008
I_132	5	5	1	1	1	0	0	0	0	4	2	1	2008
I_133	5	48	1	1	1	1	1	0	2	2	2	1	2008
I_134	4	14	2	1	1	1	1	1	3	1	2	1	2008
I_135	4	5	1	1	1	1	0	0	1	9	2	1	2008
I_136	2	10	1	1	1	0	0	0	0	3	2	1	2008
I_137	5	12	2	1	1	1	1	1	3	1	2	1	2008
I_138	4	47	1	1	1	1	1	0	2	0	2	1	2008
I_139	4	4	2	1	1	1	1	1	3	1	2	1	2008
I_140	4	11	2	1	1	1	1	1	3	1	2	1	2008
I_141	2	5	1	1	1	1	1	1	3	2	2	1	2008
I_142	5	68	1	1	1	0	0	0	0	7	2	1	2008
I_143	2	48	2	1	1	1	1	1	3	2	2	1	2008
I_144	1	5	2	1	1	0	0	0	0	8	1	1	2008
I_145	5	8	2	1	1	1	1	1	3	7	2	1	2008
I_146	1	12	2	1	1	1	1	1	3	1	2	1	2008
I_147	1	9	1	1	1	0	0	0	0	1	2	1	2008
I_148	3	13	1	1	1	1	0	0	1	14	2	1	2008
I_149	6	65	1	1	1	1	0	0	1	3	2	1	2008
I_150	5	38	1	1	1	1	0	0	1	2	2	1	2008
I_151	5	36	2	1	1	1	1	1	3	2	2	1	2008
I_152	99	10	1	1	1	1	1	1	3	2	3	1	2008
I_153	99	5	1	1	1	1	1	1	3	2	3	1	2008
I_154	2	30	2	3	1	1	0	0	1	2	3	1	2008
I_155	99	9	1	1	1	1	1	1	3	8	2	1	2008
I_156	2	12	2	1	1	1	1	1	3	2	3	1	2008
I_157	2	18	1	1	1	1	1	1	3	9	3	1	2008
I_158	2	4	2	1	1	1	0	0	1	3	3	1	2008
I_159	6	60	2	1	1	1	1	1	3	2	3	1	2008
I_160	5	14	2	1	1	0	0	0	0	2	3	1	2008
I_161	6	11	1	1	1	1	1	1	3	4	3	1	2008
I_162	1	4	1	1	1	1	1	0	2	4	3	1	2008
I_163	2	69	1	1	1	1	1	1	3	4	3	1	2008
I_164	2	2	1	1	1	1	1	1	3	1	3	1	2008
I_165	5	2	1	2	1	1	1	1	3	7	2	1	2008
I_166	2	40	2	1	1	1	1	1	3	1	3	1	2008
I_167	2	1	1	1	1	1	1	1	3	1	3	1	2008
I_168	5	65	2	2	1	0	0	0	0	7	2	1	2008
I_169	4	5	2	1	1	1	0	0	1	2	3	1	2008
I_170	2	6	2	1	1	1	1	1	3	2	3	1	2008
I_171	2	54	1	1	1	0	0	0	0	2	3	1	2008
I_172	4	10	2	1	1	0	0	0	0	1	3	1	2008
I_173	99	62	1	1	1	1	1	0	2	6	3	1	2008
I_174	4	3	1	1	1	1	1	1	3	3	3	1	2008
I_175	1	6	2	1	1	1	1	0	2	3	3	1	2008
I_176	1	21	2	1	1	1	1	0	2	28	2	1	2008
I_177	4	20	9	1	1	0	0	0	0	2	3	1	2008
I_178	2	7	1	1	1	1	1	1	3	1	3	1	2008
I_179	5	12	1	1	1	1	0	0	1	2	3	1	2008
I_180	4	25	2	1	1	1	1	0	2	1	3	1	2008
I_181	4	9	1	1	1	1	0	0	1	1	3	1	2008
I_182	4	60	2	1	1	0	0	0	0	0	3	1	2008
I_183	2	28	2	1	1	1	0	0	1	3	3	1	2008
I_184	5	30	1	1	1	1	1	0	2	0	3	1	2008
I_185	4	13	2	1	1	0	0	0	0	1	3	1	2008
I_186	4	31	1	1	1	0	0	0	0	2	3	1	2008
I_187	3	30	2	1	1	1	1	1	3	1	3	1	2008
I_188	2	10	1	1	1	1	1	1	3	2	3	1	2008
I_189	4	15	1	1	1	1	1	1	3	3	3	1	2008
I_190	5	3	1	1	1	1	1	1	3	1	3	1	2008
I_191	2	2	2	1	1	0	0	0	0	2	3	1	2008
I_192	2	65	1	5	1	1	1	1	3	1	3	1	2008
I_193	5	2	1	1	1	0	0	0	0	1	3	1	2008
I_194	4	7	1	1	1	1	1	0	2	1	3	1	2008
I_195	5	45	1	1	1	1	1	1	3	2	3	1	2008
I_196	5	14	1	1	1	1	1	1	3	2	3	1	2008
I_197	5	999	1	1	1	0	0	0	0	1	3	1	2008
I_198	2	54	1	1	1	1	1	1	3	3	3	1	2008
I_199	4	17	2	1	1	1	1	1	3	7	3	1	2008
I_200	5	10	1	1	1	1	1	0	2	1	3	1	2008
I_201	2	6	1	1	1	1	1	0	2	2	3	1	2008
I_202	5	5	1	1	1	1	0	0	1	6	3	1	2008
I_203	2	50	1	1	1	1	0	0	1	4	3	1	2008
I_204	1	3	1	1	1	1	1	1	3	1	3	1	2008
I_205	4	30	1	1	1	1	1	0	2	5	3	1	2008
I_206	4	34	1	1	1	1	1	0	2	2	3	1	2008
I_207	4	6	2	1	1	1	1	0	2	1	3	1	2008
I_208	4	3	2	1	1	1	1	0	2	1	3	1	2008
I_209	5	46	2	1	1	1	1	1	3	29	3	1	2008
I_210	2	14	1	1	1	1	1	0	2	2	3	1	2008
I_211	2	67	1	1	1	1	0	0	1	2	3	1	2008
I_212	6	12	2	1	1	1	1	1	3	9	3	1	2008
I_213	2	3	2	1	1	1	1	0	2	2	3	1	2008
I_214	6	14	2	1	1	1	1	0	2	9	3	1	2008
I_215	5	16	1	1	1	1	1	0	2	5	3	1	2008
I_216	3	3	1	1	1	1	1	1	3	1	3	1	2008
I_217	3	8	1	1	1	1	1	0	2	2	3	1	2008
I_218	3	4	2	1	1	1	1	0	2	2	3	1	2008
I_219	1	3	2	1	1	1	1	1	3	1	3	1	2008
I_220	3	8	1	1	1	0	0	0	0	6	3	1	2008
I_221	4	13	1	1	1	1	0	0	1	1	3	1	2008
I_222	2	7	1	1	1	0	0	0	0	1	3	1	2008
I_223	4	10	1	1	1	1	1	1	3	1	3	1	2008
I_224	4	8	1	1	1	1	1	1	3	1	3	1	2008
I_225	4	42	1	1	1	1	1	0	2	0	3	1	2008
I_226	4	8	1	1	1	1	0	0	1	2	3	1	2008
I_227	4	30	1	1	1	1	1	0	2	2	3	1	2008
I_228	4	50	2	2	1	1	0	0	1	3	3	1	2008
I_229	4	58	1	1	1	1	0	0	1	35	1	1	2008
I_230	4	5	1	1	1	1	1	1	3	1	3	1	2008
I_231	4	18	2	1	1	1	0	0	1	0	3	1	2008
I_232	5	5	1	1	1	1	1	0	2	1	3	1	2008
I_233	1	18	2	1	1	1	1	1	3	3	3	1	2008
I_234	5	6	1	1	1	1	1	1	3	8	3	1	2008
I_235	5	7	1	1	1	1	1	1	3	2	3	1	2008
I_236	4	50	2	1	1	1	0	0	1	39	2	1	2008
I_237	3	8	2	1	1	1	0	0	1	2	3	1	2008
I_238	4	28	1	1	1	1	1	0	2	2	3	1	2008
I_239	3	38	2	1	1	1	0	0	1	7	3	1	2008
I_240	4	1	1	1	1	1	1	0	2	3	3	1	2008
I_241	4	5	1	1	1	1	1	0	2	2	3	1	2008
I_242	4	4	1	1	1	1	0	0	1	2	3	1	2008
I_243	1	23	2	1	1	1	1	1	3	2	3	1	2008
I_244	2	5	2	1	1	1	0	0	1	3	3	1	2008
I_245	5	38	2	1	1	1	0	0	1	2	3	1	2008
I_246	5	9	2	1	1	1	0	0	1	3	3	1	2008
I_247	4	73	1	1	1	1	1	0	2	3	3	1	2008
I_248	5	10	1	1	1	1	1	0	2	6	3	1	2008
I_249	2	65	1	1	1	1	1	0	2	1	3	1	2008
I_250	4	43	2	1	1	1	1	0	2	3	3	1	2008
I_251	2	6	2	1	1	1	0	0	1	3	3	1	2008
I_252	4	24	1	1	1	1	1	0	2	2	3	1	2008
I_253	3	3	2	1	1	1	1	1	3	2	3	1	2008
I_254	5	60	2	1	1	1	1	1	3	4	3	1	2008
I_255	1	15	1	1	1	1	1	0	2	2	1	1	2008
I_256	1	6	1	1	1	1	1	0	2	5	3	1	2008
I_257	5	13	2	1	1	1	1	0	2	2	1	1	2008
I_258	4	12	1	1	1	0	0	0	0	3	1	1	2008
I_259	3	5	1	1	1	1	0	0	1	2	2	1	2008
I_260	3	14	1	1	1	1	1	0	2	1	3	1	2008
I_261	3	2	2	1	1	1	1	0	2	2	4	2	2008
I_262	3	29	2	1	1	1	1	0	2	2	4	2	2008
I_263	2	41	1	1	1	1	0	0	1	6	3	1	2008
I_264	1	28	1	1	1	1	1	0	2	3	3	1	2008
I_265	1	23	2	1	1	0	0	0	0	3	3	1	2008
I_266	5	10	1	1	1	1	1	0	2	7	3	1	2008
I_267	4	10	1	1	1	1	0	0	1	1	6	2	2008
I_268	5	40	1	1	1	1	0	0	1	26	12	1	2008
I_269	1	18	1	1	1	0	0	0	0	4	4	2	2008
I_270	3	7	1	1	1	1	1	0	2	3	5	2	2008
I_271	5	56	1	1	1	1	0	0	1	9	2	1	2008
I_272	2	7	2	1	1	1	1	1	3	3	5	2	2008
I_273	5	5	2	1	1	0	0	0	0	7	1	1	2008
I_274	3	8	2	1	1	0	0	0	0	4	4	2	2008
I_275	5	15	1	1	1	0	0	0	0	3	5	2	2008
I_276	4	4	2	1	1	1	1	0	2	0	9	2	2008
I_277	5	5	1	1	1	1	1	0	2	2	7	2	2008
I_278	2	16	1	1	1	0	0	0	0	5	4	2	2008
I_279	2	999	2	2	1	1	0	0	1	9	3	1	2008
I_280	2	40	2	1	1	1	1	0	2	2	8	2	2008
I_281	5	22	2	1	1	1	0	0	1	2	8	2	2008
I_282	5	3	1	1	1	1	0	0	1	2	8	2	2008
I_283	2	32	2	1	1	1	0	0	1	2	8	2	2008
I_284	1	38	2	1	1	1	1	1	3	4	6	2	2008
I_285	5	5	2	1	1	1	0	0	1	4	6	2	2008
I_286	5	7	1	1	1	1	1	1	3	1	10	2	2008
I_287	2	7	1	1	1	1	1	1	3	1	10	2	2008
I_288	1	5	1	1	1	1	1	0	2	1	10	2	2008
I_289	1	4	1	1	1	1	1	1	3	1	10	2	2008
I_290	4	1	1	1	1	1	0	0	1	4	8	2	2008
I_291	4	56	2	1	1	1	0	0	1	4	8	2	2008
I_292	4	14	1	1	1	0	0	0	0	2	10	2	2008
I_293	1	7	2	1	1	0	0	0	0	1	11	1	2008
I_294	1	7	1	1	1	1	1	0	2	2	10	2	2008
I_295	1	29	1	1	1	1	1	1	3	0	12	1	2008
I_296	3	6	1	1	1	1	0	0	1	1	4	2	2008
I_297	1	11	2	1	1	1	0	0	1	2	12	1	2008
I_298	2	3	2	1	1	1	0	0	1	3	11	1	2008
I_299	4	18	2	1	1	1	0	0	1	2	12	1	2008
I_300	5	25	2	1	1	0	0	0	0	18	3	1	2008
I_301	4	20	2	1	1	0	0	0	0	3	12	1	2008
I_302	1	5	2	1	1	1	0	0	1	1	4	2	2008
I_303	6	55	2	1	1	1	1	1	3	2	4	2	2008
I_304	3	5	2	1	1	1	0	0	1	4	12	1	2008
I_305	2	10	1	1	1	1	1	0	2	4	4	2	2008
I_306	4	7	2	1	1	0	0	0	0	6	11	1	2008
I_307	2	21	1	1	1	1	0	0	1	2	4	2	2008
I_308	5	6	1	1	1	1	1	0	2	2	4	2	2008
I_309	5	52	2	1	1	1	1	0	2	2	4	2	2008
I_310	2	6	2	1	1	1	1	1	3	1	4	2	2008
I_311	6	67	1	1	1	1	1	0	2	1	4	2	2008
I_312	4	48	1	1	1	1	1	0	2	3	4	2	2008
I_313	2	45	1	1	1	0	0	0	0	5	4	2	2008
I_314	4	10	2	1	1	1	1	1	3	1	4	2	2008
I_315	3	60	2	1	1	0	0	0	0	3	4	2	2008
I_316	3	39	1	1	1	1	1	0	2	2	4	2	2008
I_317	2	13	2	1	1	1	1	0	2	1	4	2	2008
I_318	2	26	1	1	1	1	1	0	2	1	4	2	2008
I_319	6	46	1	1	1	0	0	0	0	1	4	2	2008
I_320	2	11	2	1	1	0	0	0	0	4	4	2	2008
I_321	4	5	2	1	1	1	1	1	3	1	4	2	2008
I_322	4	13	2	1	1	1	0	0	1	1	4	2	2008
I_323	4	22	2	1	1	1	1	1	3	2	4	2	2008
I_324	2	13	2	1	1	1	1	0	2	4	4	2	2008
I_325	3	5	1	1	1	1	0	0	1	9	1	1	2008
I_326	5	4	2	1	1	1	0	0	1	4	4	2	2008
I_327	2	7	2	1	1	1	1	0	2	3	4	2	2008
I_328	5	7	1	1	1	0	0	0	0	4	4	2	2008
I_329	5	32	2	1	1	0	0	0	0	3	4	2	2008
I_330	5	7	1	1	1	1	1	1	3	5	4	2	2008
I_331	6	40	1	1	1	1	0	0	1	14	4	2	2008
I_332	3	37	2	1	1	1	0	0	1	1	1	1	2008
I_333	2	3	2	1	1	0	0	0	0	4	4	2	2008
I_334	2	27	1	1	1	0	0	0	0	1	3	1	2008
I_335	2	30	1	1	1	0	0	0	0	1	3	1	2008
I_336	5	49	2	1	1	0	0	0	0	3	5	2	2008
I_337	5	12	1	1	1	0	0	0	0	6	4	2	2008
I_338	1	7	1	1	1	0	0	0	0	1	4	2	2008
I_339	4	10	1	1	1	1	1	0	2	1	4	2	2008
I_340	4	6	1	1	1	1	1	0	2	1	5	2	2008
I_341	4	40	1	1	1	0	0	0	0	1	5	2	2008
I_342	2	999	2	1	1	1	1	0	2	3	3	1	2008
I_343	4	27	1	1	1	0	0	0	0	2	4	2	2008
I_344	4	60	2	1	1	1	1	1	3	1	6	2	2008
I_345	5	4	2	1	1	0	0	0	0	2	6	2	2008
I_346	2	10	2	1	1	1	1	0	2	1	7	2	2008
I_347	2	9	1	1	1	0	0	0	0	1	7	2	2008
I_348	2	8	2	1	1	0	0	0	0	2	6	2	2008
I_349	2	7	1	1	1	1	1	0	2	2	6	2	2008
I_350	2	9	2	1	1	1	1	0	2	2	6	2	2008
I_351	3	66	1	1	1	1	1	0	2	3	6	2	2008
I_352	1	7	1	1	1	1	1	0	2	1	8	2	2008
I_353	2	10	2	1	1	1	1	1	3	1	8	2	2008
I_354	3	11	1	1	1	1	0	0	1	3	7	2	2008
I_355	4	52	1	4	1	1	1	1	3	0	11	1	2008
I_356	4	15	2	4	1	1	1	0	2	0	11	1	2008
I_357	4	65	1	4	1	1	0	0	1	0	11	1	2008
I_358	4	70	1	4	1	0	0	0	0	0	11	1	2008
I_359	4	37	2	4	1	1	1	1	3	0	11	1	2008
I_360	4	22	1	4	1	1	1	1	3	0	11	1	2008
I_361	4	9	2	1	1	1	0	0	1	1	11	1	2008
I_362	1	14	2	1	1	0	0	0	0	0	12	1	2008
I_363	2	3	1	1	1	1	0	0	1	1	11	1	2008
I_364	5	32	2	1	1	1	0	0	1	40	3	1	2008
I_365	6	12	2	1	1	1	1	1	3	6	7	2	2008
I_366	2	6	2	1	1	1	1	1	3	2	11	1	2008
I_367	3	16	1	1	1	0	0	0	0	7	6	2	2008
I_368	3	3	1	1	1	1	1	1	3	4	9	2	2008
I_369	6	22	2	1	1	1	1	1	3	4	9	2	2008
I_370	6	14	1	1	1	1	1	1	3	3	11	1	2008
I_371	6	39	1	1	1	1	1	1	3	3	11	1	2008
I_372	4	50	2	1	1	1	1	1	3	4	11	1	2008
I_373	4	13	2	1	1	1	1	1	3	4	11	1	2008
I_374	5	6	1	1	1	1	1	0	2	1	5	2	2008
I_375	6	10	2	1	1	1	1	1	3	1	5	2	2008
I_376	4	2	1	1	1	1	1	1	3	1	5	2	2008
I_377	1	12	1	1	1	1	0	0	1	22	4	2	2008
I_378	4	7	1	1	1	0	0	0	0	3	5	2	2008
I_379	4	7	1	1	1	1	0	0	1	14	5	2	2008
I_380	4	22	1	1	1	1	1	0	2	1	5	2	2008
I_381	2	25	2	1	1	1	1	1	3	2	5	2	2008
I_382	5	5	1	1	1	1	0	0	1	2	5	2	2008
I_383	3	10	2	1	1	1	1	0	2	2	5	2	2008
I_384	3	2	2	1	1	1	1	0	2	2	5	2	2008
I_385	4	10	1	1	1	1	0	0	1	2	5	2	2008
I_386	4	9	2	1	1	0	0	0	0	2	5	2	2008
I_387	1	6	1	1	1	1	1	0	2	3	5	2	2008
I_388	5	11	1	1	1	1	1	1	3	2	5	2	2008
I_389	3	5	1	1	1	1	1	1	3	1	5	2	2008
I_390	1	7	1	1	1	1	1	1	3	4	5	2	2008
I_391	1	4	1	1	1	1	0	0	1	1	5	2	2008
I_392	6	8	2	1	1	1	1	0	2	2	5	2	2008
I_393	2	12	1	1	1	1	1	0	2	2	5	2	2008
I_394	2	7	1	1	1	1	1	1	3	2	5	2	2008
I_395	5	4	1	1	1	1	1	1	3	2	5	2	2008
I_396	5	30	2	1	1	1	1	0	2	2	5	2	2008
I_397	2	38	1	1	1	0	0	0	0	2	5	2	2008
I_398	4	53	1	1	1	1	0	0	1	1	5	2	2008
I_399	4	9	1	1	1	1	1	1	3	1	5	2	2008
I_400	4	60	2	1	1	1	1	1	3	1	5	2	2008
I_401	3	49	2	1	1	1	0	0	1	7	5	2	2008
I_402	4	52	2	1	1	1	1	1	3	8	5	2	2008
I_403	4	3	1	1	1	1	1	1	3	1	5	2	2008
I_404	5	9	1	1	1	1	1	1	3	5	5	2	2008
I_405	3	9	2	1	1	1	1	1	3	3	5	2	2008
I_406	2	3	1	1	1	1	1	1	3	6	5	2	2008
I_407	5	18	2	3	1	1	0	0	1	5	5	2	2008
I_408	5	33	1	1	1	1	1	1	3	11	5	2	2008
I_409	5	20	1	1	1	1	1	1	3	4	5	2	2008
I_410	1	35	1	1	1	1	1	1	3	1	1	1	2008
I_411	6	65	2	1	1	1	1	0	2	2	5	2	2008
I_412	4	40	2	1	1	1	1	1	3	4	5	2	2008
I_413	4	30	1	1	1	1	0	0	1	2	5	2	2008
I_414	1	26	2	1	1	1	1	1	3	1	1	1	2008
I_415	5	18	1	1	1	1	1	1	3	2	1	1	2008
I_416	4	38	2	1	1	1	1	1	3	2	1	1	2008
I_417	1	1	2	1	1	1	0	0	1	1	3	1	2008
I_418	3	6	2	1	1	1	1	1	3	6	5	2	2008
I_419	5	16	2	1	1	1	1	1	3	2	4	2	2008
I_420	99	999	9	1	1	0	0	0	0	12	3	1	2008
I_421	3	6	1	1	1	1	1	1	3	1	5	2	2008
I_422	3	3	1	1	1	1	1	0	2	1	5	2	2008
I_423	4	59	2	1	1	1	0	0	1	1	7	2	2008
I_424	5	27	1	1	1	1	1	0	2	4	4	2	2008
I_425	3	13	2	1	1	1	1	0	2	1	8	2	2008
I_426	1	5	2	1	1	1	1	1	3	2	7	2	2008
I_427	1	5	2	1	1	1	1	1	3	2	7	2	2008
I_428	5	18	1	1	1	1	0	0	1	3	6	2	2008
I_429	2	4	1	1	1	1	1	0	2	1	9	2	2008
I_430	3	6	1	1	1	1	1	1	3	3	7	2	2008
I_431	2	2	1	1	1	1	1	0	2	1	9	2	2008
I_432	2	5	1	1	1	1	1	1	3	1	9	2	2008
I_433	3	11	1	1	1	1	0	0	1	1	9	2	2008
I_434	2	9	1	1	1	1	1	1	3	1	9	2	2008
I_435	2	4	2	1	1	1	1	1	3	1	9	2	2008
I_436	3	30	1	1	1	1	1	1	3	1	10	2	2008
I_437	3	82	2	1	1	1	1	0	2	2	9	2	2008
I_438	3	32	1	1	1	1	1	1	3	7	4	2	2008
I_439	1	14	1	1	1	1	1	1	3	1	10	2	2008
I_440	2	15	1	1	1	1	1	1	3	2	9	2	2008
I_441	4	3	1	1	1	1	1	1	3	30	11	1	2008
I_442	4	5	1	1	1	1	1	1	3	30	11	1	2008
I_443	3	40	1	1	1	1	1	0	2	183	6	2	2008
I_444	4	20	2	1	1	1	1	0	2	3	10	2	2008
I_445	4	4	1	1	1	1	1	0	2	3	10	2	2008
I_446	3	7	1	1	1	1	1	1	3	1	12	1	2008
I_447	4	8	2	1	1	1	1	1	3	2	11	1	2008
I_448	5	48	2	1	1	1	1	1	3	10	3	1	2008
I_449	2	16	2	1	1	1	1	1	3	0	5	2	2008
I_450	1	8	1	1	1	1	1	1	3	2	11	1	2008
I_451	4	14	2	1	1	1	1	1	3	1	6	2	2008
I_452	4	11	2	1	1	1	1	0	2	0	6	2	2008
I_453	2	8	1	1	1	1	1	1	3	2	6	2	2008
I_454	2	56	2	1	1	1	0	0	1	3	6	2	2008
I_455	2	14	1	1	1	1	0	0	1	5	11	1	2008
I_456	4	8	1	1	1	1	1	1	3	9	7	2	2008
I_457	2	35	2	1	1	1	1	1	3	3	6	2	2008
I_458	5	22	1	1	1	1	1	0	2	2	6	2	2008
I_459	1	58	2	1	1	1	1	1	3	11	6	2	2008
I_460	2	10	2	1	1	1	0	0	1	8	10	2	2008
I_461	5	70	1	1	1	1	1	1	3	15	3	1	2008
I_462	4	12	2	1	1	1	0	0	1	1	6	2	2008
I_463	4	78	1	1	1	1	1	0	2	2	6	2	2008
I_464	4	6	2	1	1	1	0	0	1	3	6	2	2008
I_465	3	2	1	1	1	1	1	0	2	2	6	2	2008
I_466	2	3	2	1	1	1	1	0	2	1	6	2	2008
I_467	2	80	2	1	1	1	1	0	2	3	6	2	2008
I_468	2	13	1	1	1	1	1	0	2	3	6	2	2008
I_469	6	75	1	1	1	1	1	0	2	3	6	2	2008
I_470	4	30	1	1	1	1	0	0	1	5	6	2	2008
I_471	5	4	2	1	1	1	1	0	2	2	6	2	2008
I_472	4	60	1	1	1	1	1	1	3	2	6	2	2008
I_473	4	8	1	1	1	1	1	0	2	2	6	2	2008
I_474	4	30	1	1	1	1	1	0	2	1	6	2	2008
I_475	4	60	2	1	1	1	1	1	3	0	6	2	2008
I_476	4	10	1	1	1	1	1	1	3	2	6	2	2008
I_477	1	9	1	1	1	1	0	0	1	1	6	2	2008
I_478	2	8	1	1	1	1	1	0	2	3	6	2	2008
I_479	5	6	2	1	1	1	1	1	3	1	6	2	2008
I_480	4	9	1	1	1	1	1	0	2	1	6	2	2008
I_481	5	7	2	1	1	1	1	0	2	1	6	2	2008
I_482	5	9	2	1	1	1	0	0	1	6	6	2	2008
I_483	5	4	1	1	1	1	1	1	3	1	6	2	2008
I_484	5	32	2	1	1	1	0	0	1	1	6	2	2008
I_485	4	70	2	1	1	1	1	1	3	12	3	1	2008
I_486	4	3	2	1	1	1	1	0	2	1	6	2	2008
I_487	4	24	2	1	1	1	1	0	2	2	6	2	2008
I_488	2	10	2	1	1	1	1	1	3	3	6	2	2008
I_489	4	4	2	1	1	1	1	1	3	1	6	2	2008
I_490	4	34	2	1	1	1	1	1	3	1	6	2	2008
I_491	4	5	2	1	1	1	1	0	2	1	6	2	2008
I_492	4	55	2	1	1	1	1	1	3	1	6	2	2008
I_493	4	29	2	1	1	1	1	1	3	1	6	2	2008
I_494	3	2	1	1	1	0	0	0	0	1	6	2	2008
I_495	5	8	1	1	1	1	0	0	1	1	6	2	2008
I_496	5	9	1	1	1	1	1	1	3	1	6	2	2008
I_497	2	2	2	1	1	1	0	0	1	2	6	2	2008
I_498	2	45	2	1	1	1	1	0	2	1	6	2	2008
I_499	3	10	1	1	1	1	0	0	1	7	6	2	2008
I_500	5	4	2	1	1	1	1	1	3	2	6	2	2008
I_501	5	40	2	1	1	1	1	1	3	11	6	2	2008
I_502	4	24	2	1	1	1	1	1	3	2	6	2	2008
I_503	5	40	1	1	1	1	1	1	3	1	6	2	2008
I_504	5	4	1	1	1	1	1	1	3	1	6	2	2008
I_505	5	54	2	1	1	1	1	0	2	1	6	2	2008
I_506	4	9	2	1	1	1	0	0	1	11	6	2	2008
I_507	5	76	1	1	1	1	1	1	3	1	6	2	2008
I_508	4	68	2	1	1	0	0	0	0	4	6	2	2008
I_509	5	22	2	1	1	1	1	1	3	1	6	2	2008
I_510	4	62	1	1	1	1	1	1	3	2	6	2	2008
I_511	3	2	1	1	1	1	1	1	3	13	6	2	2008
I_512	3	10	1	1	1	1	1	1	3	3	6	2	2008
I_513	3	7	2	1	1	1	1	0	2	4	6	2	2008
I_514	3	25	2	1	1	1	1	0	2	3	6	2	2008
I_515	2	28	2	1	1	1	1	1	3	3	6	2	2008
I_516	2	11	2	1	1	1	1	1	3	3	6	2	2008
I_517	3	31	2	1	1	1	1	1	3	12	6	2	2008
I_518	4	60	1	1	1	1	0	0	1	57	5	2	2008
I_519	4	4	2	1	1	1	1	0	2	2	6	2	2008
I_520	5	24	1	1	1	1	1	0	2	6	6	2	2008
I_521	3	12	1	1	1	0	0	0	0	1	6	2	2008
I_522	4	3	2	1	1	1	1	0	2	3	6	2	2008
I_523	6	10	1	1	1	1	1	1	3	4	6	2	2008
I_524	3	5	1	1	1	1	1	0	2	9	6	2	2008
I_525	4	65	1	1	1	1	1	0	2	0	2	1	2008
I_526	1	10	2	1	1	1	1	1	3	1	1	1	2008
I_527	4	14	2	1	1	1	1	0	2	0	2	1	2008
I_528	3	40	2	1	1	1	1	1	3	6	6	2	2008
I_529	4	15	1	5	1	1	1	1	3	0	2	1	2008
I_530	4	19	2	1	1	0	0	0	0	0	2	1	2008
I_531	4	10	2	1	1	0	0	0	0	1	2	1	2008
I_532	4	8	1	1	1	0	0	0	0	1	2	1	2008
I_533	4	46	1	1	1	1	1	1	3	1	2	1	2008
I_534	4	12	1	1	1	0	0	0	0	1	2	1	2008
I_535	4	5	1	1	1	1	1	0	2	1	2	1	2008
I_536	4	15	2	1	1	1	1	0	2	1	2	1	2008
I_537	4	14	1	5	1	1	1	1	3	2	2	1	2008
I_538	5	5	2	1	1	1	1	0	2	14	2	1	2008
I_539	3	27	1	1	1	1	0	0	1	2	2	1	2008
I_540	4	15	2	1	1	0	0	0	0	2	2	1	2008
I_541	4	46	1	1	1	1	1	1	3	30	1	1	2008
I_542	4	10	1	5	1	1	1	0	2	1	4	2	2008
I_543	2	2	1	1	1	1	1	1	3	2	4	2	2008
I_544	5	55	2	2	1	1	1	0	2	2	4	2	2008
I_545	3	6	1	1	1	1	0	0	1	4	2	1	2008
I_546	6	12	1	1	1	1	1	0	2	3	3	1	2008
I_547	5	7	2	1	1	1	1	1	3	2	4	2	2008
I_548	2	15	2	1	1	1	0	0	1	1	5	2	2008
I_549	6	5	1	1	1	1	1	0	2	1	5	2	2008
I_550	4	50	1	1	1	1	0	0	1	4	2	1	2008
I_551	4	9	1	1	1	1	1	0	2	3	4	2	2008
I_552	4	14	2	1	1	0	0	0	0	6	1	1	2008
I_553	5	18	1	1	1	1	1	0	2	3	4	2	2008
I_554	4	65	1	1	1	1	1	0	2	3	5	2	2008
I_555	4	9	2	4	1	0	0	0	0	22	3	1	2008
I_556	4	66	1	1	1	1	1	0	2	3	5	2	2008
I_557	2	45	1	1	1	1	1	0	2	3	5	2	2008
I_558	1	16	1	1	1	1	1	0	2	2	6	2	2008
I_559	1	5	1	1	1	1	1	0	2	2	6	2	2008
I_560	1	8	1	1	1	1	1	1	3	1	7	2	2008
I_561	2	21	2	1	1	1	1	0	2	3	5	2	2008
I_562	3	5	1	1	1	1	0	0	1	7	2	1	2008
I_563	6	18	2	1	1	1	1	1	3	6	4	2	2008
I_564	4	70	2	1	1	1	1	0	2	3	7	2	2008
I_565	6	2	1	1	1	1	1	1	3	8	3	1	2008
I_566	5	25	1	1	1	1	1	0	2	2	9	2	2008
I_567	2	18	1	1	1	1	1	0	2	1	10	2	2008
I_568	2	13	1	1	1	1	1	0	2	1	10	2	2008
I_569	2	15	1	1	1	1	0	0	1	2	9	2	2008
I_570	6	3	1	1	1	1	1	0	2	1	10	2	2008
I_571	5	30	1	1	1	0	0	0	0	3	10	2	2008
I_572	1	20	1	1	1	1	1	0	2	4	11	1	2008
I_573	5	29	1	1	1	1	1	0	2	33	12	1	2008
I_574	5	10	1	1	1	1	1	0	2	13	2	1	2008
I_575	2	6	1	1	1	1	1	0	2	2	7	2	2008
I_576	4	45	1	1	1	1	0	0	1	8	7	2	2008
I_577	2	4	1	1	1	1	1	1	3	2	7	2	2008
I_578	5	19	2	1	1	1	1	0	2	1	7	2	2008
I_579	3	38	2	1	1	0	0	0	0	14	3	1	2008
I_580	3	70	2	1	1	0	0	0	0	17	2	1	2008
I_581	2	17	2	1	1	1	1	0	2	5	11	1	2008
I_582	5	13	2	1	1	1	1	0	2	5	12	1	2008
I_583	3	23	2	1	1	1	1	0	2	3	7	2	2008
I_584	4	60	1	1	1	1	1	1	3	1	7	2	2008
I_585	2	10	2	1	1	1	0	0	1	1	7	2	2008
I_586	4	44	2	1	1	1	1	0	2	1	7	2	2008
I_587	1	50	1	1	1	1	1	0	2	2	7	2	2008
I_588	2	8	2	1	1	1	0	0	1	46	6	2	2008
I_589	6	35	1	1	1	1	1	0	2	10	7	2	2008
I_590	6	56	1	1	1	1	1	0	2	1	7	2	2008
I_591	4	12	2	1	1	1	1	1	3	11	7	2	2008
I_592	2	6	2	1	1	1	1	1	3	2	7	2	2008
I_593	2	3	2	1	1	1	1	1	3	1	7	2	2008
I_594	1	60	1	1	1	1	1	1	3	2	7	2	2008
I_595	6	30	2	1	1	1	0	0	1	6	7	2	2008
I_596	2	7	1	1	1	1	0	0	1	1	3	1	2008
I_597	2	12	2	1	1	1	0	0	1	1	3	1	2008
I_598	3	14	1	1	1	1	1	1	3	1	3	1	2008
I_599	4	10	2	1	1	1	1	1	3	0	4	2	2008
I_600	2	8	1	1	1	1	1	0	2	2	3	1	2008
I_601	1	15	2	1	1	1	1	0	2	2	3	1	2008
I_602	2	25	2	1	1	1	1	0	2	1	5	2	2008
I_603	2	12	2	1	1	1	1	0	2	2	4	2	2008
I_604	2	7	2	1	1	1	1	0	2	3	3	1	2008
I_605	6	7	1	1	1	1	1	0	2	2	4	2	2008
I_606	5	37	1	1	1	1	1	0	2	1	5	2	2008
I_607	4	8	2	1	1	1	1	0	2	1	5	2	2008
I_608	5	5	2	1	1	1	1	0	2	2	4	2	2008
I_609	1	20	2	1	1	1	1	0	2	1	6	2	2008
I_610	1	12	2	1	1	1	1	1	3	8	7	2	2008
I_611	2	4	1	1	1	1	0	0	1	1	6	2	2008
I_612	2	14	1	1	1	1	1	1	3	4	3	1	2008
I_613	2	13	1	1	1	1	1	1	3	3	4	2	2008
I_614	2	5	1	1	1	1	1	1	3	2	8	2	2008
I_615	2	8	2	1	1	1	1	0	2	2	8	2	2008
I_616	3	52	2	1	1	1	1	1	3	2	8	2	2008
I_617	3	14	1	1	1	1	1	0	2	8	2	1	2008
I_618	2	10	1	1	1	1	1	1	3	1	11	1	2008
I_619	4	35	1	1	1	1	1	1	3	2	10	2	2008
I_620	1	40	2	1	1	1	1	0	2	1	11	1	2008
I_621	2	5	1	1	1	1	1	1	3	1	11	1	2008
I_622	4	10	1	1	1	1	1	0	2	2	10	2	2008
I_623	2	11	1	1	1	1	1	0	2	1	11	1	2008
I_624	2	55	1	1	1	1	1	0	2	1	11	1	2008
I_625	5	10	1	1	1	1	1	1	3	5	7	2	2008
I_626	3	3	1	1	1	1	1	1	3	1	11	1	2008
I_627	2	10	2	1	1	1	1	1	3	1	12	1	2008
I_628	2	7	2	1	1	1	1	1	3	1	12	1	2008
I_629	5	7	1	1	1	1	1	1	3	1	12	1	2008
I_630	2	18	2	1	1	1	1	0	2	2	11	1	2008
I_631	2	12	1	1	1	1	1	1	3	1	8	2	2008
I_632	2	15	2	1	1	1	1	1	3	3	11	1	2008
I_633	2	15	2	1	1	1	0	0	1	5	9	2	2008
I_634	4	8	1	1	1	1	1	1	3	9	5	2	2008
I_635	2	12	1	1	1	1	1	0	2	3	11	1	2008
I_636	3	6	2	1	1	1	1	1	3	5	9	2	2008
I_637	3	13	2	1	1	1	1	1	3	5	9	2	2008
I_638	3	15	2	1	1	1	0	0	1	6	8	2	2008
I_639	2	6	1	1	1	1	1	1	3	2	8	2	2008
I_640	4	4	2	1	1	1	1	1	3	8	7	2	2008
I_641	4	5	2	1	1	1	1	0	2	2	8	2	2008
I_642	2	38	1	1	1	1	1	1	3	5	8	2	2008
I_643	5	11	2	1	1	1	0	0	1	3	8	2	2008
I_644	5	48	2	2	1	1	1	0	2	12	6	2	2008
I_645	5	2	2	1	1	1	1	0	2	17	1	1	2008
I_646	2	70	2	1	1	1	1	0	2	3	8	2	2008
I_647	5	4	2	1	1	1	1	0	2	5	8	2	2008
I_648	5	25	2	1	1	1	0	0	1	1	8	2	2008
I_649	4	7	1	1	1	1	1	1	3	1	8	2	2008
I_650	4	5	2	1	1	1	1	1	3	1	8	2	2008
I_651	3	38	2	1	1	1	1	0	2	2	8	2	2008
I_652	1	20	1	1	1	1	1	1	3	2	8	2	2008
I_653	1	42	1	1	1	1	1	0	2	2	8	2	2008
I_654	4	53	1	1	1	1	1	0	2	2	8	2	2008
I_655	2	10	1	1	1	1	0	0	1	4	8	2	2008
I_656	2	9	1	1	1	1	0	0	1	4	8	2	2008
I_657	2	8	1	1	1	1	0	0	1	4	8	2	2008
I_658	2	999	2	1	1	1	0	0	1	5	8	2	2008
I_659	2	999	2	1	1	1	0	0	1	3	8	2	2008
I_660	2	40	2	1	1	1	1	1	3	2	8	2	2008
I_661	5	32	1	1	1	1	1	0	2	0	8	2	2008
I_662	5	5	1	1	1	1	1	0	2	2	8	2	2008
I_663	6	64	1	1	1	1	1	0	2	3	8	2	2008
I_664	6	18	2	1	1	1	1	0	2	3	8	2	2008
I_665	2	6	1	1	1	1	1	0	2	5	8	2	2008
I_666	5	18	2	1	1	1	1	0	2	8	8	2	2008
I_667	3	40	2	1	1	1	0	0	1	2	8	2	2008
I_668	4	2	2	1	1	1	1	1	3	2	8	2	2008
I_669	4	14	1	1	1	1	1	1	3	1	8	2	2008
I_670	4	11	1	1	1	1	1	1	3	4	8	2	2008
I_671	6	25	1	1	1	1	1	0	2	6	8	2	2008
I_672	1	5	1	1	1	1	1	0	2	1	8	2	2008
I_673	1	38	1	1	1	1	1	0	2	1	8	2	2008
I_674	5	3	2	1	1	1	1	1	3	0	8	2	2008
I_675	5	9	2	1	1	1	1	0	2	0	8	2	2008
I_676	5	6	2	1	1	1	1	1	3	1	8	2	2008
I_677	5	45	2	1	1	1	1	1	3	1	8	2	2008
I_678	2	61	1	1	1	1	1	1	3	1	8	2	2008
I_679	2	18	1	1	1	1	1	0	2	1	8	2	2008
I_680	5	7	1	1	1	1	1	1	3	1	8	2	2008
I_681	5	10	1	1	1	1	1	1	3	1	8	2	2008
I_682	1	22	1	1	1	1	1	1	3	1	8	2	2008
I_683	5	7	1	1	1	1	1	1	3	1	8	2	2008
I_684	5	16	1	1	1	1	1	1	3	2	8	2	2008
I_685	2	5	1	1	1	0	0	0	0	1	8	2	2008
I_686	3	5	1	1	1	1	1	1	3	35	7	2	2008
I_687	3	12	2	1	1	1	1	0	2	11	8	2	2008
I_688	3	4	2	1	1	1	1	0	2	11	8	2	2008
I_689	1	9	1	1	1	1	1	1	3	5	8	2	2008
I_690	5	4	1	4	1	1	0	0	1	2	8	2	2008
I_691	1	4	2	1	1	0	0	0	0	3	8	2	2008
I_692	4	31	2	1	1	1	1	1	3	2	8	2	2008
I_693	5	63	1	1	1	1	1	1	3	3	8	2	2008
I_694	4	5	1	1	1	1	1	1	3	1	3	1	2008
I_695	5	50	2	1	1	1	1	1	3	1	4	2	2008
I_696	5	11	1	1	1	0	0	0	0	1	5	2	2008
I_697	4	68	1	1	1	1	0	0	1	8	8	2	2008
I_698	4	36	1	1	1	1	1	0	2	1	5	2	2008
I_699	6	60	2	1	1	1	1	1	3	9	8	2	2008
I_700	4	52	2	1	1	1	1	1	3	0	9	2	2008
I_701	5	21	1	1	1	1	1	1	3	4	5	2	2008
I_702	4	60	1	1	1	1	1	1	3	4	5	2	2008
I_703	4	50	1	1	1	1	1	1	3	4	5	2	2008
I_704	1	26	2	1	1	1	1	1	3	5	5	2	2008
I_705	3	3	1	1	1	1	1	0	2	1	9	2	2008
I_706	3	47	1	1	1	1	1	0	2	4	7	2	2008
I_707	4	70	2	1	1	1	1	1	3	1	10	2	2008
I_708	4	60	1	1	1	1	1	1	3	2	10	2	2008
I_709	4	30	1	1	1	1	0	0	1	1	11	1	2008
I_710	2	5	1	1	1	1	1	1	3	4	8	2	2008
I_711	4	7	1	1	1	1	1	0	2	2	10	2	2008
I_712	5	16	2	1	1	1	1	1	3	0	12	1	2008
I_713	1	20	1	1	1	1	1	1	3	2	11	1	2008
I_714	3	85	2	1	1	1	1	1	3	2	9	2	2008
I_715	5	1	2	1	1	1	1	1	3	2	9	2	2008
I_716	4	14	1	1	1	1	1	1	3	2	9	2	2008
I_717	5	29	1	1	1	1	1	1	3	1	9	2	2008
I_718	1	15	1	1	1	1	0	0	1	1	9	2	2008
I_719	4	9	2	1	1	1	1	0	2	4	11	1	2008
I_720	2	8	1	1	1	1	1	0	2	1	9	2	2008
I_721	2	6	2	1	1	1	1	1	3	1	9	2	2008
I_722	3	7	2	1	1	1	1	0	2	6	10	2	2008
I_723	3	25	2	1	1	1	1	0	2	5	11	1	2008
I_724	4	40	2	1	1	1	1	1	3	22	8	2	2008
I_725	4	21	1	1	1	1	1	1	3	52	7	2	2008
I_726	6	7	1	1	1	1	1	1	3	3	9	2	2008
I_727	4	4	2	1	1	1	1	1	3	3	9	2	2008
I_728	4	45	1	1	1	1	1	1	3	1	9	2	2008
I_729	3	44	2	5	1	1	1	1	3	39	7	2	2008
I_730	5	5	2	1	1	1	1	1	3	1	9	2	2008
I_731	5	21	1	1	1	1	1	0	2	9	9	2	2008
I_732	3	5	2	1	1	1	1	1	3	9	10	2	2008
I_733	5	3	2	1	1	1	1	1	3	2	9	2	2008
I_734	3	26	1	1	1	1	1	0	2	10	10	2	2008
I_735	4	40	2	1	1	1	1	1	3	1	9	2	2008
I_736	2	15	1	1	1	1	1	1	3	1	9	2	2008
I_737	2	9	1	1	1	1	1	1	3	2	9	2	2008
I_738	4	4	1	1	1	1	1	0	2	3	9	2	2008
I_739	4	12	1	1	1	1	1	1	3	185	3	1	2008
I_740	4	5	2	1	1	1	1	0	2	33	9	2	2008
I_741	2	22	1	1	1	1	1	0	2	12	10	2	2008
I_742	2	10	2	1	1	1	1	1	3	2	9	2	2008
I_743	5	23	1	1	1	1	1	1	3	47	7	2	2008
I_744	2	66	1	1	1	1	1	1	3	6	9	2	2008
I_745	4	8	1	1	1	1	1	0	2	1	9	2	2008
I_746	5	32	1	1	1	1	1	1	3	1	9	2	2008
I_747	5	35	2	1	1	1	1	1	3	1	9	2	2008
I_748	4	4	1	1	1	1	1	1	3	0	9	2	2008
I_749	6	35	1	1	1	1	1	1	3	3	9	2	2008
I_750	5	4	2	1	1	1	1	1	3	1	9	2	2008
I_751	5	55	2	1	1	1	1	1	3	1	9	2	2008
I_752	5	60	2	1	1	1	1	1	3	1	9	2	2008
I_753	4	6	1	1	1	1	1	1	3	1	9	2	2008
I_754	4	3	1	1	1	1	1	1	3	1	9	2	2008
I_755	4	3	1	1	1	1	1	1	3	100	6	2	2008
I_756	5	9	1	1	1	1	1	1	3	1	9	2	2008
I_757	4	3	1	1	1	1	1	1	3	1	9	2	2008
I_758	5	5	2	1	1	1	1	1	3	1	9	2	2008
I_759	4	78	1	1	1	1	1	1	3	0	9	2	2008
I_760	2	5	1	1	1	1	1	0	2	3	9	2	2008
I_761	6	13	1	1	1	1	1	1	3	2	1	1	2008
I_762	4	10	2	1	1	1	1	1	3	1	2	1	2008
I_763	2	34	1	1	1	1	1	0	2	3	9	2	2008
I_764	4	6	1	1	1	1	1	1	3	3	9	2	2008
I_765	4	25	1	1	1	1	0	0	1	8	9	2	2008
I_766	4	26	2	1	1	1	0	0	1	1	4	2	2008
I_767	5	25	1	1	1	1	1	1	3	1	5	2	2008
I_768	5	11	1	1	1	1	1	1	3	2	4	2	2008
I_769	2	36	2	1	1	1	1	0	2	2	4	2	2008
I_770	4	12	1	1	1	1	1	1	3	1	5	2	2008
I_771	4	5	2	1	1	1	1	1	3	4	3	1	2008
I_772	5	8	1	1	1	1	1	1	3	6	1	1	2008
I_773	4	4	1	1	1	1	1	0	2	1	6	2	2008
I_774	4	3	1	1	1	1	1	0	2	1	6	2	2008
I_775	4	50	2	1	1	1	1	0	2	1	7	2	2008
I_776	5	8	1	1	1	1	0	0	1	1	8	2	2008
I_777	3	4	2	1	1	1	1	0	2	4	5	2	2008
I_778	2	10	2	1	1	1	1	0	2	2	7	2	2008
I_779	1	9	2	1	1	1	0	0	1	5	4	2	2008
I_780	1	6	2	1	1	1	0	0	1	5	4	2	2008
I_781	4	17	2	1	1	1	1	0	2	0	9	2	2008
I_782	4	33	1	1	1	1	0	0	1	1	9	2	2008
I_783	3	18	2	1	1	1	0	0	1	65	8	2	2008
I_784	4	32	1	1	1	1	1	1	3	3	10	2	2008
I_785	3	5	1	1	1	1	1	1	3	9	4	2	2008
I_786	2	60	2	1	1	1	1	1	3	14	9	2	2008
I_787	4	4	1	2	1	1	1	0	2	1	12	1	2008
I_788	4	4	1	2	1	1	1	0	2	1	12	1	2008
I_789	4	24	2	2	1	1	1	0	2	1	12	1	2008
I_790	4	2	1	2	1	1	1	0	2	1	12	1	2008
I_791	4	42	1	1	1	1	1	1	3	1	12	1	2008
I_792	2	20	2	1	1	1	0	0	1	2	11	1	2008
I_793	5	5	2	1	1	1	1	0	2	2	12	1	2008
I_794	2	6	1	1	1	1	1	0	2	2	12	1	2008
I_795	2	22	1	1	1	1	0	0	1	1	10	2	2008
I_796	2	52	2	1	1	1	0	0	1	14	1	1	2008
I_797	2	22	2	1	1	1	1	1	3	2	10	2	2008
I_798	4	43	1	1	1	1	1	1	3	3	10	2	2008
I_799	4	35	2	1	1	1	1	1	3	1	10	2	2008
I_800	5	6	2	1	1	1	1	1	3	1	10	2	2008
I_801	3	30	1	1	1	1	1	1	3	10	6	2	2008
I_802	2	12	1	1	1	0	0	0	0	2	10	2	2008
I_803	3	4	1	1	1	1	0	0	1	2	10	2	2008
I_804	4	5	1	1	1	1	1	0	2	14	3	1	2008
I_805	3	55	2	5	1	1	1	1	3	31	9	2	2008
I_806	2	12	2	1	1	1	0	0	1	1	10	2	2008
I_807	6	3	2	1	1	1	1	0	2	6	10	2	2008
I_808	6	27	1	1	1	1	1	1	3	9	11	1	2008
I_809	5	13	2	1	1	1	1	1	3	2	10	2	2008
I_810	4	13	1	1	1	1	1	0	2	5	10	2	2008
I_811	5	26	1	1	1	0	0	0	0	42	9	2	2008
I_812	4	8	2	1	1	1	1	1	3	1	10	2	2008
I_813	2	2	1	1	1	0	0	0	0	2	10	2	2008
I_814	6	68	1	1	1	0	0	0	0	2	10	2	2008
I_815	4	12	1	1	1	1	1	1	3	1	10	2	2008
I_816	2	5	2	1	1	1	1	1	3	3	10	2	2008
I_817	2	18	1	1	1	1	1	0	2	2	10	2	2008
I_818	3	80	1	1	1	1	1	0	2	6	10	2	2008
I_819	4	54	1	5	1	1	1	0	2	0	10	2	2008
I_820	4	25	1	1	1	1	1	0	2	1	10	2	2008
I_821	4	80	1	1	1	1	1	0	2	1	10	2	2008
I_822	4	48	1	1	1	1	1	1	3	2	10	2	2008
I_823	2	7	2	1	1	1	1	1	3	2	10	2	2008
I_824	1	28	1	1	1	1	1	0	2	1	10	2	2008
I_825	2	8	1	1	1	1	1	0	2	2	10	2	2008
I_826	4	48	2	1	1	1	1	0	2	1	10	2	2008
I_827	4	3	1	1	1	1	1	0	2	1	10	2	2008
I_828	1	4	1	1	1	1	1	1	3	1	10	2	2008
I_829	2	70	2	1	1	1	1	1	3	1	10	2	2008
I_830	4	50	1	1	1	1	1	1	3	10	10	2	2008
I_831	2	16	1	1	1	1	1	1	3	1	10	2	2008
I_832	4	25	2	1	1	1	1	1	3	1	10	2	2008
I_833	1	3	1	1	1	1	0	0	1	1	10	2	2008
I_834	2	3	1	1	1	1	1	1	3	2	10	2	2008
I_835	4	8	1	1	1	1	1	0	2	2	10	2	2008
I_836	2	36	1	1	1	1	1	1	3	2	10	2	2008
I_837	2	3	1	1	1	1	1	1	3	1	10	2	2008
I_838	5	21	1	1	1	1	1	0	2	1	10	2	2008
I_839	4	20	2	1	1	1	0	0	1	2	10	2	2008
I_840	5	32	2	1	1	1	1	1	3	1	10	2	2008
I_841	4	57	1	1	1	1	1	1	3	0	10	2	2008
I_842	4	23	1	1	1	1	1	1	3	0	10	2	2008
I_843	4	30	2	1	1	1	1	1	3	0	10	2	2008
I_844	4	4	1	1	1	1	1	1	3	0	10	2	2008
I_845	4	3	1	1	1	1	1	1	3	0	10	2	2008
I_846	3	41	1	1	1	1	1	1	3	2	10	2	2008
I_847	4	3	1	1	1	1	1	1	3	0	10	2	2008
I_848	4	60	1	1	1	1	1	1	3	0	10	2	2008
I_849	2	3	1	1	1	1	1	0	2	1	10	2	2008
I_850	4	5	2	1	1	1	1	1	3	1	10	2	2008
I_851	1	6	1	1	1	1	0	0	1	2	10	2	2008
I_852	4	6	2	1	1	1	1	1	3	1	10	2	2008
I_853	5	26	2	1	1	1	1	1	3	10	10	2	2008
I_854	1	7	2	1	1	1	1	0	2	1	10	2	2008
I_855	4	14	1	1	1	1	1	0	2	2	1	1	2008
I_856	4	26	1	1	1	1	1	0	2	1	2	1	2008
I_857	3	73	1	1	1	1	1	1	3	3	10	2	2008
I_858	5	77	1	1	1	1	1	1	3	8	10	2	2008
I_859	4	20	1	1	1	1	1	1	3	1	3	1	2008
I_860	2	70	1	1	1	1	1	1	3	6	10	2	2008
I_861	5	13	1	1	1	1	1	1	3	3	1	1	2008
I_862	5	10	1	1	1	1	1	1	3	1	4	2	2008
I_863	3	6	2	1	1	1	0	0	1	8	10	2	2008
I_864	5	8	1	1	1	1	1	1	3	15	10	2	2008
I_865	4	60	2	1	1	1	1	1	3	2	8	2	2008
I_866	4	8	2	1	1	1	0	0	1	1	9	2	2008
I_867	1	9	1	1	1	1	1	1	3	9	1	1	2008
I_868	2	42	1	1	1	1	1	1	3	2	9	2	2008
I_869	5	6	1	1	1	1	1	1	3	1	11	1	2008
I_870	5	2	2	1	1	1	1	1	3	1	11	1	2008
I_871	5	6	2	1	1	1	1	0	2	2	12	1	2008
I_872	5	70	2	1	1	1	1	1	3	1	11	1	2008
I_873	5	7	1	1	1	1	1	1	3	1	11	1	2008
I_874	5	2	1	1	1	1	1	1	3	1	11	1	2008
I_875	5	45	1	1	1	1	1	1	3	2	11	1	2008
I_876	4	30	1	1	1	1	1	1	3	1	11	1	2008
I_877	5	22	2	1	1	1	0	0	1	24	10	2	2008
I_878	5	14	2	1	1	1	1	1	3	2	11	1	2008
I_879	1	7	1	1	1	1	1	1	3	6	11	1	2008
I_880	3	13	2	1	1	1	1	0	2	20	10	2	2008
I_881	5	2	2	1	1	1	1	0	2	1	11	1	2008
I_882	2	16	1	1	1	0	0	0	0	4	11	1	2008
I_883	4	4	1	1	1	1	1	0	2	1	11	1	2008
I_884	4	6	1	1	1	1	1	1	3	1	11	1	2008
I_885	3	9	1	1	1	1	1	1	3	1	11	1	2008
I_886	3	5	1	1	1	1	1	1	3	1	11	1	2008
I_887	4	65	1	1	1	1	1	1	3	6	11	1	2008
I_888	1	13	1	1	1	1	0	0	1	1	11	1	2008
I_889	6	15	1	1	1	1	1	1	3	9	11	1	2008
I_890	6	3	1	1	1	1	1	0	2	3	11	1	2008
I_891	2	8	1	1	1	1	1	0	2	9	11	1	2008
I_892	4	7	1	1	1	1	1	1	3	1	11	1	2008
I_893	1	60	1	1	1	1	1	1	3	2	11	1	2008
I_894	2	55	1	1	1	1	0	0	1	5	11	1	2008
I_895	1	5	1	1	1	1	1	1	3	3	11	1	2008
I_896	4	18	2	1	1	1	1	1	3	1	1	1	2008
I_897	2	68	2	1	1	1	1	0	2	2	11	1	2008
I_898	4	26	2	1	1	1	1	1	3	4	11	1	2008
I_899	4	5	1	1	1	1	1	1	3	1	3	1	2008
I_900	4	6	1	1	1	1	1	0	2	1	3	1	2008
I_901	5	7	1	1	1	0	0	0	0	1	3	1	2008
I_902	2	9	1	1	1	1	1	1	3	1	4	2	2008
I_903	2	33	2	1	1	1	1	0	2	2	5	2	2008
I_904	2	6	1	1	1	1	1	1	3	3	6	2	2008
I_905	2	6	2	1	1	1	1	0	2	3	6	2	2008
I_906	6	6	2	1	1	1	1	0	2	2	7	2	2008
I_907	2	6	1	1	1	1	0	0	1	5	4	2	2008
I_908	2	26	2	1	1	1	1	0	2	3	7	2	2008
I_909	4	25	1	1	1	1	1	1	3	1	9	2	2008
I_910	1	22	1	1	1	1	1	1	3	3	8	2	2008
I_911	4	5	1	1	1	0	0	0	0	5	6	2	2008
I_912	4	9	2	1	1	1	0	0	1	3	8	2	2008
I_913	4	20	1	1	1	1	1	1	3	0	11	1	2008
I_914	1	32	1	1	1	1	1	0	2	1	11	1	2008
I_915	4	10	2	1	1	0	0	0	0	2	10	2	2008
I_916	4	6	1	2	1	0	0	0	0	1	11	1	2008
I_917	4	12	2	1	1	1	1	1	3	0	12	1	2008
I_918	4	38	1	1	1	1	1	1	3	1	12	1	2008
I_919	2	16	2	1	1	1	1	0	2	9	5	2	2008
I_920	5	45	1	1	1	0	0	0	0	17	11	1	2008
I_921	4	5	2	1	1	1	0	0	1	5	10	2	2008
I_922	4	44	2	1	1	1	1	1	3	9	6	2	2008
I_923	1	35	1	1	1	1	1	1	3	11	5	2	2008
I_924	4	14	1	1	1	1	1	1	3	2	12	1	2008
I_925	4	3	2	1	1	1	1	1	3	1	12	1	2008
I_926	6	10	1	2	1	1	1	0	2	3	12	1	2008
I_927	4	12	1	1	1	0	0	0	0	3	12	1	2008
I_928	1	30	2	1	1	1	1	0	2	8	10	2	2008
I_929	4	48	2	1	1	1	1	1	3	1	12	1	2008
I_930	1	5	2	1	1	1	1	1	3	1	12	1	2008
I_931	4	23	1	1	1	1	1	1	3	2	12	1	2008
I_932	1	42	2	1	1	1	0	0	1	4	12	1	2008
I_933	6	30	1	1	1	1	1	1	3	45	9	2	2008
I_934	4	28	2	1	1	0	0	0	0	1	12	1	2008
I_935	1	5	1	1	1	1	1	1	3	2	12	1	2008
I_936	4	44	2	1	1	1	1	0	2	2	12	1	2008
I_937	4	50	2	2	1	1	1	1	3	1	12	1	2008
I_938	5	7	1	1	1	0	0	0	0	5	12	1	2008
I_939	2	6	2	1	1	1	1	1	3	2	12	1	2008
I_940	5	34	1	1	1	0	0	0	0	1	12	1	2008
I_941	5	75	2	1	1	1	1	0	2	8	12	1	2008
I_942	4	7	1	1	1	1	1	1	3	3	12	1	2008
I_943	3	70	2	1	1	1	1	1	3	5	1	1	2009
I_944	1	40	1	1	1	1	1	0	2	19	12	1	2009
I_945	2	38	1	1	1	1	1	1	3	8	12	1	2009
I_946	6	37	2	1	1	1	1	1	3	11	12	1	2009
I_947	3	22	1	1	1	1	1	1	3	2	3	1	2009
I_948	4	41	2	1	1	1	0	0	1	1	4	2	2009
I_949	1	8	1	1	1	1	1	1	3	2	3	1	2009
I_950	2	65	1	1	1	1	0	0	1	7	12	1	2009
I_951	3	77	1	1	1	1	1	1	3	8	12	1	2009
I_952	3	4	2	1	1	1	0	0	1	4	3	1	2009
I_953	1	4	1	1	1	1	1	1	3	4	3	1	2009
I_954	2	19	2	1	1	1	0	0	1	2	6	2	2009
I_955	5	18	1	1	1	1	1	1	3	2	6	2	2009
I_956	3	22	2	1	1	1	1	1	3	26	12	1	2009
I_957	5	50	1	1	1	1	1	1	3	3	5	2	2009
I_958	5	7	1	1	1	1	1	1	3	2	7	2	2009
I_959	2	12	2	1	1	1	1	1	3	1	8	2	2009
I_960	4	14	1	1	1	1	1	1	3	1	8	2	2009
I_961	4	5	1	1	1	1	1	1	3	0	9	2	2009
I_962	3	18	2	1	1	1	0	0	1	5	5	2	2009
I_963	2	9	1	1	1	1	1	1	3	1	11	1	2009
I_964	1	34	1	1	1	1	1	1	3	1	12	1	2009
I_965	1	3	1	1	1	1	1	1	3	1	12	1	2009
I_966	1	29	1	1	1	1	1	0	2	2	11	1	2009
I_967	2	22	1	1	1	1	1	0	2	2	11	1	2009
I_968	4	16	1	1	1	1	1	1	3	15	12	1	2009
I_969	3	6	2	1	1	1	1	1	3	7	6	2	2009
I_970	4	13	1	1	1	1	1	1	3	3	10	2	2009
I_971	4	10	2	1	1	1	1	1	3	2	11	1	2009
I_972	4	28	2	1	1	1	1	1	3	1	12	1	2009
I_973	2	28	2	1	1	1	0	0	1	3	10	2	2009
I_974	5	45	2	1	1	1	1	0	2	3	10	2	2009
I_975	4	7	1	1	1	1	1	0	2	2	12	1	2009
I_976	4	21	2	1	1	1	1	0	2	2	12	1	2009
I_977	2	30	2	1	1	1	1	1	3	2	12	1	2009
I_978	2	37	2	1	1	1	1	0	2	1	1	1	2009
I_979	3	5	1	1	1	1	1	1	3	20	12	1	2009
I_980	1	28	2	1	1	1	1	1	3	1	1	1	2009
I_981	1	36	2	1	1	1	1	1	3	1	1	1	2009
I_982	2	18	1	7	1	1	1	0	2	7	9	2	2009
I_983	2	24	1	1	1	1	0	0	1	4	12	1	2009
I_984	1	19	2	1	1	1	1	1	3	8	9	2	2009
I_985	1	29	2	1	1	1	1	0	2	2	1	1	2009
I_986	3	11	2	1	1	1	1	0	2	1	1	1	2009
I_987	3	60	1	1	1	1	1	1	3	1	1	1	2009
I_988	2	7	1	1	1	1	0	0	1	2	1	1	2009
I_989	3	16	2	1	1	1	1	1	3	2	1	1	2009
I_990	1	27	1	1	1	1	1	1	3	6	1	1	2009
I_991	1	4	1	5	1	1	0	0	1	10	11	1	2009
I_992	4	45	2	1	1	1	1	0	2	11	11	1	2009
I_993	5	44	1	1	1	1	1	1	3	1	1	1	2009
I_994	4	67	1	1	1	1	1	1	3	0	1	1	2009
I_995	2	29	1	1	1	1	1	1	3	4	1	1	2009
I_996	3	7	1	1	1	1	1	1	3	2	1	1	2009
I_997	5	14	2	1	1	1	1	0	2	7	1	1	2009
I_998	5	12	1	1	1	1	1	0	2	1	1	1	2009
I_999	4	5	1	1	1	1	1	1	3	1	1	1	2009
I_1000	1	5	1	1	1	1	1	1	3	5	1	1	2009
I_1001	3	32	1	1	1	1	1	1	3	4	1	1	2009
I_1002	3	24	1	1	1	1	1	1	3	4	1	1	2009
I_1003	2	45	2	1	1	1	1	0	2	4	1	1	2009
I_1004	2	3	1	1	1	1	1	1	3	2	1	1	2009
I_1005	5	45	1	1	1	1	0	0	1	2	2	1	2009
I_1006	2	16	2	1	1	1	1	0	2	3	1	1	2009
I_1007	2	18	1	1	1	1	1	0	2	1	3	1	2009
I_1008	2	4	1	1	1	1	1	1	3	8	1	1	2009
I_1009	1	40	2	1	1	1	1	0	2	7	1	1	2009
I_1010	3	12	1	1	1	1	1	1	3	1	5	2	2009
I_1011	2	38	2	5	1	1	0	0	1	5	1	1	2009
I_1012	4	6	1	1	1	1	1	1	3	0	6	2	2009
I_1013	5	7	2	1	1	1	1	0	2	5	1	1	2009
I_1014	4	6	2	1	1	1	1	0	2	0	6	2	2009
I_1015	4	24	1	1	1	1	0	0	1	1	5	2	2009
I_1016	4	4	2	1	1	1	1	0	2	1	5	2	2009
I_1017	4	7	2	1	1	1	1	1	3	1	5	2	2009
I_1018	4	6	1	1	1	1	1	1	3	1	5	2	2009
I_1019	4	11	2	1	1	1	1	1	3	3	3	1	2009
I_1020	2	8	2	1	1	1	0	0	1	3	3	1	2009
I_1021	2	5	1	1	1	1	1	1	3	9	1	1	2009
I_1022	5	3	1	1	1	1	1	0	2	6	1	1	2009
I_1023	4	40	2	1	1	1	1	1	3	2	7	2	2009
I_1024	3	12	1	1	1	1	1	0	2	5	5	2	2009
I_1025	4	6	1	1	1	1	1	1	3	1	9	2	2009
I_1026	2	25	1	1	1	1	0	0	1	2	8	2	2009
I_1027	4	29	1	1	1	1	1	0	2	0	10	2	2009
I_1028	4	64	1	1	1	1	1	0	2	15	1	1	2009
I_1029	3	33	2	1	1	0	0	0	0	23	1	1	2009
I_1030	3	8	1	1	1	0	0	0	0	23	1	1	2009
I_1031	5	60	1	1	1	1	1	1	3	5	7	2	2009
I_1032	3	5	2	1	1	1	0	0	1	2	10	2	2009
I_1033	1	10	1	1	1	1	1	1	3	1	11	1	2009
I_1034	3	29	2	1	1	1	1	1	3	7	6	2	2009
I_1035	4	29	1	1	1	1	1	0	2	2	11	1	2009
I_1036	4	3	1	1	1	1	1	0	2	4	9	2	2009
I_1037	2	35	2	5	1	1	1	0	2	1	2	1	2009
I_1038	4	8	1	1	1	1	1	1	3	1	2	1	2009
I_1039	2	5	1	1	1	1	1	0	2	6	10	2	2009
I_1040	5	14	2	2	1	1	1	1	3	1	2	1	2009
I_1041	4	68	2	1	1	1	1	0	2	1	2	1	2009
I_1042	4	2	1	1	1	1	1	1	3	1	2	1	2009
I_1043	4	16	2	1	1	1	1	0	2	4	2	1	2009
I_1044	5	3	1	1	1	1	1	0	2	15	2	1	2009
I_1045	5	35	1	2	1	1	1	1	3	3	2	1	2009
I_1046	3	48	1	1	1	1	1	0	2	5	2	1	2009
I_1047	4	16	1	1	1	1	1	0	2	1	2	1	2009
I_1048	2	13	2	1	1	1	1	1	3	1	2	1	2009
I_1049	2	10	1	1	1	1	1	1	3	0	2	1	2009
I_1050	2	46	1	1	1	1	1	1	3	3	2	1	2009
I_1051	5	7	2	1	1	1	1	1	3	2	2	1	2009
I_1052	5	14	2	1	1	1	1	0	2	2	2	1	2009
I_1053	5	6	2	1	1	1	1	1	3	2	2	1	2009
I_1054	4	28	2	1	1	1	0	0	1	8	2	1	2009
I_1055	2	6	1	1	1	1	1	1	3	1	2	1	2009
I_1056	2	7	1	1	1	1	1	1	3	2	2	1	2009
I_1057	2	90	1	1	1	1	1	1	3	1	2	1	2009
I_1058	2	12	1	1	1	1	1	1	3	3	2	1	2009
I_1059	2	22	1	1	1	1	1	1	3	1	2	1	2009
I_1060	2	13	1	1	1	1	1	1	3	2	2	1	2009
I_1061	3	44	2	1	1	1	1	0	2	6	2	1	2009
I_1062	2	9	1	1	1	1	1	1	3	1	2	1	2009
I_1063	2	8	2	1	1	1	1	1	3	1	2	1	2009
I_1064	2	29	1	1	1	1	0	0	1	2	2	1	2009
I_1065	2	6	1	1	1	1	1	1	3	1	2	1	2009
I_1066	2	49	1	1	1	1	1	1	3	1	2	1	2009
I_1067	2	3	1	1	1	1	1	1	3	1	1	1	2009
I_1068	3	13	2	1	1	1	0	0	1	3	2	1	2009
I_1069	1	34	2	1	1	1	1	1	3	1	2	1	2009
I_1070	1	12	2	1	1	1	1	1	3	1	2	1	2009
I_1071	5	5	1	1	1	1	1	0	2	2	1	1	2009
I_1072	1	28	2	1	1	1	1	1	3	3	2	1	2009
I_1073	2	2	1	1	1	1	0	0	1	2	2	1	2009
I_1074	2	23	1	1	1	1	1	0	2	13	2	1	2009
I_1075	3	64	2	1	1	1	1	0	2	17	2	1	2009
I_1076	2	5	1	1	1	0	0	0	0	8	2	1	2009
I_1077	1	4	1	1	1	0	0	0	0	4	5	2	2009
I_1078	2	27	1	1	1	1	0	0	1	6	3	1	2009
I_1079	5	50	2	1	1	1	1	1	3	2	8	2	2009
I_1080	6	8	2	1	1	1	1	0	2	2	9	2	2009
I_1081	5	5	1	1	1	1	1	1	3	2	9	2	2009
I_1082	1	5	1	1	1	1	1	0	2	7	4	2	2009
I_1083	6	40	1	1	1	1	1	0	2	2	9	2	2009
I_1084	5	3	1	1	1	0	0	0	0	1	10	2	2009
I_1085	5	10	1	1	1	1	0	0	1	1	10	2	2009
I_1086	2	5	1	1	1	1	0	0	1	7	5	2	2009
I_1087	1	35	2	1	1	1	1	1	3	3	9	2	2009
I_1088	5	20	2	1	1	1	1	1	3	2	10	2	2009
I_1089	3	5	1	1	1	1	1	1	3	30	11	1	2009
I_1090	3	36	1	1	1	1	1	1	3	7	6	2	2009
I_1091	2	50	2	1	1	1	0	0	1	108	11	1	2009
I_1092	2	3	1	1	1	1	0	0	1	2	12	1	2009
I_1093	6	4	1	1	1	1	0	0	1	1	3	1	2009
I_1094	2	5	1	1	1	1	1	0	2	2	3	1	2009
I_1095	4	8	2	1	1	1	0	0	1	0	3	1	2009
I_1096	4	50	2	1	1	0	0	0	0	2	3	1	2009
I_1097	4	7	1	1	1	0	0	0	0	2	3	1	2009
I_1098	4	42	1	1	1	1	1	1	3	1	3	1	2009
I_1099	5	25	1	1	1	1	1	0	2	2	3	1	2009
I_1100	4	7	1	1	1	1	1	1	3	12	5	2	2009
I_1101	4	18	2	1	1	1	1	1	3	12	5	2	2009
I_1102	4	5	1	1	1	1	1	1	3	3	3	1	2009
I_1103	1	15	1	1	1	1	0	0	1	2	3	1	2009
I_1104	1	9	1	1	1	1	1	1	3	2	3	1	2009
I_1105	4	8	1	1	1	0	0	0	0	2	3	1	2009
I_1106	2	12	1	1	1	1	1	0	2	1	3	1	2009
I_1107	4	3	1	1	1	1	1	1	3	1	3	1	2009
I_1108	1	11	1	1	1	1	1	1	3	1	3	1	2009
I_1109	4	4	1	1	1	1	1	1	3	2	3	1	2009
I_1110	2	24	2	1	1	1	1	1	3	2	3	1	2009
I_1111	6	6	1	1	1	1	1	0	2	3	3	1	2009
I_1112	4	55	2	1	1	1	1	1	3	0	3	1	2009
I_1113	5	20	2	1	1	0	0	0	0	2	3	1	2009
I_1114	2	8	1	1	1	1	1	1	3	1	3	1	2009
I_1115	4	13	2	1	1	1	1	1	3	1	3	1	2009
I_1116	4	15	2	1	1	0	0	0	0	0	3	1	2009
I_1117	1	24	2	1	1	1	1	0	2	0	3	1	2009
I_1118	6	4	1	1	1	1	1	1	3	3	3	1	2009
I_1119	6	60	2	1	1	1	1	1	3	3	3	1	2009
I_1120	5	60	2	1	1	1	1	1	3	6	3	1	2009
I_1121	4	23	2	1	1	1	1	1	3	2	3	1	2009
I_1122	4	15	1	1	1	1	1	1	3	1	3	1	2009
I_1123	5	9	1	1	1	1	1	1	3	8	3	1	2009
I_1124	4	73	1	1	1	1	1	1	3	3	3	1	2009
I_1125	4	18	1	1	1	1	1	1	3	0	3	1	2009
I_1126	1	70	1	1	1	0	0	0	0	1	3	1	2009
I_1127	3	6	2	1	1	1	1	1	3	7	3	1	2009
I_1128	4	7	1	1	1	1	1	0	2	1	3	1	2009
I_1129	4	31	1	1	1	1	1	1	3	0	3	1	2009
I_1130	5	39	2	1	1	1	1	0	2	5	3	1	2009
I_1131	2	14	2	1	1	1	1	1	3	1	3	1	2009
I_1132	5	5	1	1	1	1	1	0	2	8	3	1	2009
I_1133	6	7	1	1	1	1	1	0	2	5	3	1	2009
I_1134	2	10	1	1	1	1	1	1	3	3	3	1	2009
I_1135	5	70	2	1	1	1	1	1	3	1	3	1	2009
I_1136	4	9	1	1	1	1	1	0	2	4	3	1	2009
I_1137	5	26	1	1	1	1	1	0	2	1	3	1	2009
I_1138	5	25	2	1	1	1	1	1	3	3	3	1	2009
I_1139	5	10	2	1	1	1	1	1	3	1	3	1	2009
I_1140	5	9	1	1	1	1	1	1	3	1	3	1	2009
I_1141	2	7	2	1	1	1	1	0	2	2	3	1	2009
I_1142	5	50	2	1	1	1	1	0	2	3	3	1	2009
I_1143	5	2	1	1	1	1	1	1	3	4	3	1	2009
I_1144	2	25	1	1	1	1	0	0	1	1	3	1	2009
I_1145	2	12	2	1	1	1	1	1	3	1	3	1	2009
I_1146	5	7	1	1	1	1	1	0	2	2	3	1	2009
I_1147	5	78	2	3	1	1	1	0	2	1	3	1	2009
I_1148	4	24	2	1	1	1	1	0	2	1	3	1	2009
I_1149	1	7	1	1	1	1	1	1	3	1	3	1	2009
I_1150	5	3	2	1	1	1	1	1	3	6	3	1	2009
I_1151	4	11	1	1	1	1	1	0	2	1	3	1	2009
I_1152	4	60	2	1	1	1	1	1	3	2	3	1	2009
I_1153	5	45	1	1	1	1	1	1	3	1	3	1	2009
I_1154	5	11	1	1	1	1	1	0	2	3	3	1	2009
I_1155	4	65	1	1	1	1	1	0	2	1	3	1	2009
I_1156	4	40	1	1	1	1	0	0	1	1	3	1	2009
I_1157	5	5	1	1	1	1	1	0	2	3	3	1	2009
I_1158	2	5	1	1	1	1	1	0	2	9	3	1	2009
I_1159	2	53	1	1	1	1	1	1	3	39	2	1	2009
I_1160	4	85	2	1	1	1	0	0	1	1	2	1	2009
I_1161	4	4	1	1	1	1	1	0	2	1	2	1	2009
I_1162	2	2	2	1	1	1	1	1	3	2	4	2	2009
I_1163	5	12	1	1	1	1	1	0	2	37	12	1	2009
I_1164	2	6	1	1	1	1	1	1	3	1	5	2	2009
I_1165	4	29	2	1	1	1	1	0	2	1	5	2	2009
I_1166	1	12	2	1	1	1	1	0	2	2	4	2	2009
I_1167	2	23	2	1	1	1	1	1	3	2	5	2	2009
I_1168	3	3	1	1	1	1	1	1	3	6	2	1	2009
I_1169	4	12	2	1	1	1	1	1	3	5	3	1	2009
I_1170	2	21	2	1	1	1	1	1	3	2	6	2	2009
I_1171	2	7	2	1	1	1	1	1	3	1	7	2	2009
I_1172	2	17	2	1	1	1	1	0	2	3	6	2	2009
I_1173	2	4	2	1	1	1	1	1	3	4	5	2	2009
I_1174	1	5	2	1	1	1	1	1	3	4	5	2	2009
I_1175	5	80	2	1	1	1	1	0	2	25	3	1	2009
I_1176	4	31	2	1	1	1	0	0	1	1	8	2	2009
I_1177	2	45	2	1	1	1	1	1	3	90	1	1	2009
I_1178	2	5	1	1	1	1	1	1	3	3	6	2	2009
I_1179	2	15	2	1	1	1	1	1	3	3	6	2	2009
I_1180	1	60	2	1	1	1	1	1	3	2	9	2	2009
I_1181	4	5	1	1	1	1	0	0	1	0	11	1	2009
I_1182	2	81	1	1	1	0	0	0	0	62	9	2	2009
I_1183	5	71	1	1	1	1	1	1	3	2	12	1	2009
I_1184	4	5	2	1	1	1	0	0	1	3	11	1	2009
I_1185	3	22	1	1	1	1	0	0	1	9	5	2	2009
I_1186	1	38	1	1	1	1	1	1	3	1	4	2	2009
I_1187	5	5	1	1	1	1	1	0	2	3	12	1	2009
I_1188	5	15	1	1	1	1	1	0	2	3	12	1	2009
I_1189	5	12	1	1	1	1	1	0	2	3	12	1	2009
I_1190	2	60	2	2	1	1	1	1	3	4	11	1	2009
I_1191	5	55	1	1	1	1	1	0	2	3	12	1	2009
I_1192	1	29	2	1	1	1	1	1	3	5	10	2	2009
I_1193	4	7	1	1	1	1	1	0	2	2	4	2	2009
I_1194	5	30	1	1	1	1	1	1	3	1	4	2	2009
I_1195	5	5	2	1	1	1	1	1	3	2	4	2	2009
I_1196	2	7	2	1	1	1	1	1	3	3	4	2	2009
I_1197	2	31	2	1	1	1	0	0	1	2	4	2	2009
I_1198	2	69	1	1	1	1	0	0	1	4	4	2	2009
I_1199	5	19	2	1	1	1	1	1	3	15	2	1	2009
I_1200	5	17	1	1	1	1	1	0	2	5	4	2	2009
I_1201	3	2	1	1	1	1	1	0	2	10	8	2	2009
I_1202	3	40	2	1	1	1	1	1	3	10	8	2	2009
I_1203	3	5	2	1	1	1	1	0	2	10	8	2	2009
I_1204	2	62	2	1	1	1	1	0	2	13	5	2	2009
I_1205	2	19	2	1	1	1	1	1	3	6	4	2	2009
I_1206	5	4	2	1	1	1	1	1	3	1	4	2	2009
I_1207	1	8	1	1	1	1	0	0	1	2	4	2	2009
I_1208	1	5	2	1	1	1	0	0	1	2	4	2	2009
I_1209	1	8	2	1	1	1	1	1	3	7	4	2	2009
I_1210	5	21	2	1	1	1	1	1	3	2	4	2	2009
I_1211	6	22	2	1	1	1	1	1	3	30	3	1	2009
I_1212	4	56	2	1	1	1	1	1	3	2	4	2	2009
I_1213	1	68	2	1	1	1	0	0	1	1	4	2	2009
I_1214	2	50	2	1	1	1	1	0	2	3	4	2	2009
I_1215	5	13	1	1	1	1	0	0	1	1	4	2	2009
I_1216	4	12	1	1	1	1	0	0	1	2	4	2	2009
I_1217	4	11	1	1	1	1	0	0	1	0	4	2	2009
I_1218	5	3	2	1	1	1	1	1	3	1	4	2	2009
I_1219	4	12	1	1	1	1	1	1	3	1	4	2	2009
I_1220	4	8	2	1	1	1	1	1	3	1	4	2	2009
I_1221	1	7	2	1	1	1	1	0	2	4	4	2	2009
I_1222	3	19	1	1	1	1	1	1	3	4	4	2	2009
I_1223	4	41	1	1	1	1	1	1	3	1	4	2	2009
I_1224	4	3	1	1	1	1	1	1	3	1	4	2	2009
I_1225	4	3	1	1	1	1	1	1	3	1	4	2	2009
I_1226	4	34	1	1	1	1	1	1	3	1	4	2	2009
I_1227	4	14	2	1	1	1	1	1	3	1	4	2	2009
I_1228	4	5	2	1	1	1	1	1	3	1	4	2	2009
I_1229	3	21	1	1	1	0	0	0	0	2	4	2	2009
I_1230	4	5	2	1	1	1	1	1	3	1	4	2	2009
I_1231	5	70	1	1	1	1	0	0	1	2	4	2	2009
I_1232	5	14	2	1	1	1	1	0	2	11	4	2	2009
I_1233	1	2	2	1	1	1	0	0	1	1	4	2	2009
I_1234	4	65	2	1	1	1	1	1	3	1	4	2	2009
I_1235	4	17	2	1	1	1	1	1	3	0	4	2	2009
I_1236	4	6	1	1	1	1	1	0	2	0	4	2	2009
I_1237	4	3	1	1	1	1	0	0	1	4	4	2	2009
I_1238	5	40	1	1	1	1	0	0	1	2	4	2	2009
I_1239	5	25	2	1	1	1	1	1	3	4	4	2	2009
I_1240	1	9	2	1	1	1	1	0	2	2	4	2	2009
I_1241	4	3	1	1	1	1	1	1	3	3	4	2	2009
I_1242	4	4	2	1	1	1	1	1	3	1	4	2	2009
I_1243	2	40	2	1	1	1	1	1	3	4	4	2	2009
I_1244	4	13	2	1	1	1	1	1	3	3	4	2	2009
I_1245	1	10	1	1	1	1	1	0	2	5	4	2	2009
I_1246	2	9	1	1	1	1	1	0	2	2	4	2	2009
I_1247	2	6	1	1	1	0	0	0	0	2	4	2	2009
I_1248	4	50	2	1	1	1	1	1	3	226	9	2	2009
I_1249	1	5	2	1	1	1	1	1	3	1	4	2	2009
I_1250	1	17	2	1	1	1	1	0	2	1	4	2	2009
I_1251	4	54	1	1	1	1	1	1	3	14	4	2	2009
I_1252	2	28	1	8	1	1	0	0	1	9	2	1	2009
I_1253	2	15	1	1	1	1	1	1	3	1	4	2	2009
I_1254	3	6	1	1	1	1	0	0	1	2	4	2	2009
I_1255	2	3	1	2	1	1	1	0	2	8	3	1	2009
I_1256	4	28	2	1	1	0	0	0	0	1	2	1	2009
I_1257	4	3	2	1	1	0	0	0	0	1	2	1	2009
I_1258	4	7	1	1	1	1	1	1	3	3	1	1	2009
I_1259	4	12	2	1	1	1	1	1	3	2	2	1	2009
I_1260	2	13	1	1	1	1	1	1	3	1	3	1	2009
I_1261	5	4	2	1	1	1	0	0	1	6	4	2	2009
I_1262	2	8	1	1	1	1	0	0	1	16	4	2	2009
I_1263	5	4	2	1	1	1	0	0	1	5	4	2	2009
I_1264	4	15	2	1	1	1	1	0	2	2	3	1	2009
I_1265	1	54	2	1	1	1	1	1	3	7	4	2	2009
I_1266	1	11	2	1	1	1	1	1	3	3	3	1	2009
I_1267	3	30	1	1	1	1	0	0	1	8	3	1	2009
I_1268	4	4	1	1	1	1	1	1	3	1	5	2	2009
I_1269	5	999	1	1	1	0	0	0	0	16	4	2	2009
I_1270	3	18	1	1	1	1	0	0	1	5	2	1	2009
I_1271	2	5	2	1	1	1	1	1	3	2	5	2	2009
I_1272	2	14	1	1	1	1	1	1	3	1	6	2	2009
I_1273	4	3	1	1	1	1	1	1	3	4	3	1	2009
I_1274	3	50	2	1	1	1	1	1	3	4	4	2	2009
I_1275	3	6	1	1	1	1	0	0	1	4	4	2	2009
I_1276	3	8	1	1	1	1	0	0	1	4	4	2	2009
I_1277	5	8	1	1	1	1	1	0	2	31	7	2	2009
I_1278	5	17	1	1	1	1	1	0	2	31	7	2	2009
I_1279	2	11	1	1	1	1	1	1	3	2	6	2	2009
I_1280	2	15	1	1	1	1	1	1	3	1	9	2	2009
I_1281	4	41	1	1	1	1	1	0	2	3	7	2	2009
I_1282	2	10	2	1	1	1	0	0	1	3	7	2	2009
I_1283	2	5	1	1	1	1	0	0	1	3	7	2	2009
I_1284	3	11	2	1	1	1	0	0	1	3	7	2	2009
I_1285	5	1	2	1	1	1	1	1	3	3	7	2	2009
I_1286	5	20	2	2	1	1	1	0	2	4	7	2	2009
I_1287	4	9	1	1	1	1	1	1	3	1	10	2	2009
I_1288	4	9	1	1	1	1	1	1	3	1	10	2	2009
I_1289	4	5	1	1	1	1	1	1	3	0	11	1	2009
I_1290	4	5	1	1	1	1	1	1	3	0	11	1	2009
I_1291	3	4	1	1	1	1	0	0	1	3	8	2	2009
I_1292	2	50	1	1	1	1	0	0	1	9	2	1	2009
I_1293	4	5	2	1	1	1	1	1	3	0	11	1	2009
I_1294	4	5	1	1	1	1	1	1	3	0	11	1	2009
I_1295	5	12	1	1	1	1	0	0	1	26	4	2	2009
I_1296	4	3	1	1	1	1	1	1	3	0	11	1	2009
I_1297	4	45	2	1	1	1	1	1	3	0	11	1	2009
I_1298	4	8	1	1	1	1	1	1	3	0	11	1	2009
I_1299	2	9	1	1	1	1	1	1	3	2	9	2	2009
I_1300	4	11	1	1	1	1	1	0	2	1	11	1	2009
I_1301	3	15	2	1	1	1	1	1	3	25	4	2	2009
I_1302	3	8	2	1	1	1	1	1	3	15	4	2	2009
I_1303	2	12	1	1	1	1	1	0	2	5	7	2	2009
I_1304	2	4	1	1	1	1	1	1	3	35	7	2	2009
I_1305	2	29	2	1	1	1	1	1	3	35	7	2	2009
I_1306	2	5	1	1	1	1	0	0	1	32	10	2	2009
I_1307	4	6	1	1	1	1	1	1	3	1	12	1	2009
I_1308	5	8	2	1	1	1	1	1	3	2	12	1	2009
I_1309	2	10	2	1	1	1	1	1	3	5	8	2	2009
I_1310	5	25	2	1	1	1	1	1	3	1	5	2	2009
I_1311	1	15	1	1	1	0	0	0	0	1	5	2	2009
I_1312	5	8	1	1	1	1	1	0	2	10	5	2	2009
I_1313	2	33	1	1	1	1	1	1	3	3	12	1	2009
I_1314	1	4	1	1	1	1	0	0	1	1	5	2	2009
I_1315	4	15	1	1	1	1	1	1	3	0	5	2	2009
I_1316	1	3	2	1	1	1	1	1	3	0	5	2	2009
I_1317	4	7	1	1	1	1	1	1	3	1	5	2	2009
I_1318	4	12	1	1	1	1	1	1	3	1	5	2	2009
I_1319	4	5	1	1	1	1	1	1	3	1	5	2	2009
I_1320	1	14	2	1	1	1	1	1	3	1	5	2	2009
I_1321	4	23	2	1	1	1	1	1	3	2	5	2	2009
I_1322	1	1	1	1	1	1	1	0	2	1	5	2	2009
I_1323	1	75	2	1	1	1	1	1	3	3	5	2	2009
I_1324	4	26	1	1	1	1	1	1	3	2	5	2	2009
I_1325	2	10	2	1	1	1	1	0	2	2	5	2	2009
I_1326	1	72	1	1	1	1	1	0	2	5	5	2	2009
I_1327	2	25	1	1	1	1	1	0	2	2	5	2	2009
I_1328	2	19	1	1	1	0	0	0	0	2	5	2	2009
I_1329	3	15	1	1	1	1	1	1	3	10	9	2	2009
I_1330	2	1	1	1	1	1	1	1	3	5	5	2	2009
I_1331	4	5	1	1	1	1	1	1	3	2	5	2	2009
I_1332	4	5	1	1	1	1	1	1	3	0	5	2	2009
I_1333	4	27	1	1	1	1	1	1	3	0	5	2	2009
I_1334	4	25	1	1	1	1	1	0	2	1	5	2	2009
I_1335	4	5	1	1	1	1	1	1	3	1	5	2	2009
I_1336	1	6	1	1	1	1	1	0	2	4	5	2	2009
I_1337	2	39	1	1	1	1	1	1	3	1	5	2	2009
I_1338	4	51	1	1	1	1	1	1	3	1	5	2	2009
I_1339	4	42	1	1	1	1	1	1	3	0	5	2	2009
I_1340	4	14	1	1	1	1	1	1	3	2	5	2	2009
I_1341	2	2	1	1	1	1	0	0	1	4	5	2	2009
I_1342	2	38	1	1	1	1	1	0	2	16	5	2	2009
I_1343	2	29	2	1	1	1	1	1	3	124	5	2	2009
I_1344	2	4	1	1	1	1	1	1	3	2	5	2	2009
I_1345	4	39	1	1	1	1	1	1	3	2	5	2	2009
I_1346	3	1	1	1	1	1	0	0	1	1	5	2	2009
I_1347	2	32	1	1	1	1	1	1	3	5	5	2	2009
I_1348	4	48	2	1	1	1	1	1	3	1	5	2	2009
I_1349	2	12	1	1	1	1	1	1	3	1	5	2	2009
I_1350	1	2	2	1	1	1	1	1	3	4	5	2	2009
I_1351	4	32	2	1	1	1	1	1	3	1	5	2	2009
I_1352	4	10	1	1	1	1	1	1	3	0	5	2	2009
I_1353	4	7	1	1	1	1	1	1	3	5	5	2	2009
I_1354	4	14	1	1	1	1	1	0	2	0	5	2	2009
I_1355	2	6	1	1	1	1	1	1	3	5	5	2	2009
I_1356	2	5	2	2	1	1	1	1	3	26	4	2	2009
I_1357	4	9	1	1	1	1	1	1	3	7	5	2	2009
I_1358	1	12	1	1	1	1	1	1	3	2	5	2	2009
I_1359	1	16	2	1	1	1	1	1	3	4	5	2	2009
I_1360	4	9	1	1	1	1	1	1	3	1	5	2	2009
I_1361	1	4	2	1	1	1	1	0	2	6	5	2	2009
I_1362	6	31	2	1	1	1	1	1	3	3	5	2	2009
I_1363	4	24	1	1	1	1	1	1	3	12	5	2	2009
I_1364	6	10	1	1	1	1	0	0	1	24	3	1	2009
I_1365	1	6	1	1	1	1	1	1	3	1	5	2	2009
I_1366	2	60	2	1	1	1	1	1	3	4	5	2	2009
I_1367	5	8	2	1	1	1	1	1	3	2	5	2	2009
I_1368	5	55	1	1	1	1	1	1	3	5	5	2	2009
I_1369	1	40	2	1	1	1	1	1	3	2	5	2	2009
I_1370	4	8	1	1	1	1	1	0	2	6	5	2	2009
I_1371	1	24	1	1	1	1	1	1	3	4	5	2	2009
I_1372	3	38	1	1	1	1	1	1	3	3	5	2	2009
I_1373	2	42	2	1	1	1	1	0	2	1	5	2	2009
I_1374	1	28	1	1	1	1	1	0	2	20	10	2	2009
I_1375	2	40	1	1	1	1	1	1	3	2	5	2	2009
I_1376	4	12	1	1	1	1	1	0	2	1	5	2	2009
I_1377	2	5	1	1	1	1	1	0	2	2	5	2	2009
I_1378	1	3	1	1	1	1	1	0	2	4	5	2	2009
I_1379	4	13	1	1	1	1	1	1	3	20	12	1	2009
I_1380	3	5	2	1	1	1	1	1	3	2	5	2	2009
I_1381	2	7	2	1	1	1	1	1	3	5	5	2	2009
I_1382	4	6	1	1	1	1	1	0	2	5	5	2	2009
I_1383	2	12	2	1	1	1	1	1	3	1	1	1	2009
I_1384	4	6	2	1	1	1	1	1	3	1	1	1	2009
I_1385	2	4	2	1	1	1	1	1	3	0	2	1	2009
I_1386	4	13	2	2	1	1	1	0	2	1	2	1	2009
I_1387	2	7	2	1	1	1	1	0	2	3	5	2	2009
I_1388	4	6	1	1	1	1	1	0	2	3	1	1	2009
I_1389	4	45	1	1	1	1	1	1	3	2	3	1	2009
I_1390	5	14	1	1	1	0	0	0	0	9	1	1	2009
I_1391	1	5	2	1	1	1	1	0	2	16	5	2	2009
I_1392	1	8	1	1	1	1	1	1	3	1	4	2	2009
I_1393	4	50	1	1	1	1	1	1	3	0	5	2	2009
I_1394	2	40	2	2	1	1	1	0	2	11	5	2	2009
I_1395	4	8	1	1	1	1	1	0	2	0	7	2	2009
I_1396	4	42	1	1	1	1	1	0	2	1	7	2	2009
I_1397	2	10	1	1	1	1	1	1	3	3	5	2	2009
I_1398	2	10	2	1	1	1	1	1	3	3	5	2	2009
I_1399	2	12	1	1	1	1	1	1	3	6	2	1	2009
I_1400	4	17	1	1	1	0	0	0	0	21	5	2	2009
I_1401	2	27	1	1	1	1	1	1	3	32	8	2	2009
I_1402	2	7	1	1	1	1	1	1	3	32	8	2	2009
I_1403	2	3	1	1	1	1	1	1	3	1	8	2	2009
I_1404	1	10	2	1	1	1	1	1	3	1	9	2	2009
I_1405	4	18	2	1	1	1	1	1	3	2	8	2	2009
I_1406	2	4	1	1	1	1	1	1	3	1	9	2	2009
I_1407	1	3	1	1	1	1	1	1	3	1	9	2	2009
I_1408	1	4	1	1	1	1	1	1	3	1	9	2	2009
I_1409	2	57	1	1	1	1	1	1	3	2	9	2	2009
I_1410	1	20	1	1	1	1	1	0	2	6	6	2	2009
I_1411	1	17	1	1	1	1	0	0	1	8	4	2	2009
I_1412	5	14	2	1	1	1	1	1	3	0	6	2	2009
I_1413	2	6	1	1	1	1	1	0	2	2	6	2	2009
I_1414	1	11	2	1	1	1	1	1	3	1	6	2	2009
I_1415	4	8	2	1	1	1	1	1	3	4	11	1	2009
I_1416	2	19	2	1	1	1	1	1	3	3	12	1	2009
I_1417	2	3	1	1	1	1	1	1	3	6	9	2	2009
I_1418	4	28	2	1	1	1	1	0	2	0	6	2	2009
I_1419	2	40	2	1	1	1	1	0	2	5	10	2	2009
I_1420	2	25	2	1	1	1	1	1	3	12	4	2	2009
I_1421	2	30	1	1	1	1	1	0	2	6	10	2	2009
I_1422	2	9	2	1	1	1	1	0	2	3	6	2	2009
I_1423	2	10	1	1	1	1	1	1	3	1	6	2	2009
I_1424	2	8	1	1	1	1	1	1	3	1	6	2	2009
I_1425	2	5	1	1	1	1	1	1	3	1	6	2	2009
I_1426	2	7	1	1	1	1	1	1	3	1	6	2	2009
I_1427	5	13	1	1	1	0	0	0	0	15	3	1	2009
I_1428	4	35	2	1	1	1	0	0	1	1	6	2	2009
I_1429	4	11	1	1	1	1	1	1	3	8	10	2	2009
I_1430	5	16	2	1	1	1	0	0	1	1	6	2	2009
I_1431	2	4	2	1	1	1	0	0	1	17	1	1	2009
I_1432	2	3	1	1	1	0	0	0	0	1	6	2	2009
I_1433	2	60	1	1	1	1	1	1	3	2	6	2	2009
I_1434	1	5	2	1	1	1	1	1	3	2	6	2	2009
I_1435	1	3	1	1	1	1	1	1	3	2	6	2	2009
I_1436	1	7	2	1	1	1	1	1	3	1	6	2	2009
I_1437	4	8	1	1	1	1	1	1	3	0	6	2	2009
I_1438	1	18	1	1	1	1	1	1	3	3	6	2	2009
I_1439	4	36	1	1	1	1	0	0	1	1	6	2	2009
I_1440	2	3	2	1	1	1	0	0	1	2	6	2	2009
I_1441	4	5	1	1	1	1	1	1	3	0	6	2	2009
I_1442	4	13	1	1	1	1	1	0	2	0	6	2	2009
I_1443	4	55	2	1	1	1	0	0	1	18	5	2	2009
I_1444	1	10	1	1	1	1	1	0	2	1	6	2	2009
I_1445	5	20	2	1	1	0	0	0	0	4	6	2	2009
I_1446	4	43	2	1	1	1	1	1	3	51	4	2	2009
I_1447	1	6	1	1	1	1	1	1	3	8	6	2	2009
I_1448	1	30	2	1	1	1	1	1	3	1	6	2	2009
I_1449	1	1	2	1	1	1	0	0	1	3	6	2	2009
I_1450	4	13	2	1	1	1	1	1	3	7	6	2	2009
I_1451	4	12	1	1	1	1	0	0	1	1	6	2	2009
I_1452	4	11	2	1	1	1	1	0	2	1	6	2	2009
I_1453	5	14	1	1	1	1	1	1	3	2	6	2	2009
I_1454	5	35	2	1	1	1	1	0	2	2	6	2	2009
I_1455	4	27	2	1	1	1	1	1	3	2	6	2	2009
I_1456	1	45	2	1	1	1	0	0	1	2	6	2	2009
I_1457	4	18	1	1	1	1	0	0	1	14	6	2	2009
I_1458	4	18	1	1	1	1	1	1	3	3	6	2	2009
I_1459	2	10	2	1	1	1	1	1	3	1	6	2	2009
I_1460	2	20	2	1	1	1	0	0	1	2	6	2	2009
I_1461	2	30	2	1	1	1	1	1	3	2	6	2	2009
I_1462	2	33	2	1	1	1	1	0	2	1	6	2	2009
I_1463	4	8	1	1	1	1	1	1	3	4	6	2	2009
I_1464	5	4	1	1	1	1	0	0	1	3	6	2	2009
I_1465	5	10	2	1	1	1	1	1	3	2	6	2	2009
I_1466	4	4	1	1	1	1	1	0	2	1	6	2	2009
I_1467	4	25	1	1	1	1	1	0	2	1	6	2	2009
I_1468	4	25	2	1	1	1	1	0	2	0	1	1	2009
I_1469	2	4	2	1	1	1	1	0	2	1	2	1	2009
I_1470	1	5	2	1	1	1	1	0	2	2	1	1	2009
I_1471	2	8	1	2	1	0	0	0	0	18	6	2	2009
I_1472	4	20	1	1	1	1	1	0	2	0	4	2	2009
I_1473	2	27	1	4	1	1	1	1	3	2	2	1	2009
I_1474	2	43	2	4	1	1	1	1	3	4	6	2	2009
I_1475	2	70	2	1	1	1	0	0	1	3	1	1	2009
I_1476	1	8	1	1	1	1	1	1	3	2	3	1	2009
I_1477	4	9	1	1	1	1	1	0	2	4	1	1	2009
I_1478	2	55	1	3	1	1	1	1	3	2	4	2	2009
I_1479	4	18	2	1	1	1	1	1	3	1	6	2	2009
I_1480	6	23	2	1	1	1	1	1	3	20	2	1	2009
I_1481	2	2	1	2	1	1	1	0	2	9	3	1	2009
I_1482	2	7	2	2	1	1	1	0	2	8	3	1	2009
I_1483	2	5	2	2	1	1	1	0	2	10	2	1	2009
I_1484	2	3	2	2	1	1	1	0	2	20	1	1	2009
I_1485	2	28	2	2	1	1	1	0	2	14	3	1	2009
I_1486	2	6	2	2	1	1	1	0	2	9	3	1	2009
I_1487	2	25	1	4	1	1	1	0	2	15	3	1	2009
I_1488	2	15	2	2	1	1	1	0	2	17	1	1	2009
I_1489	2	5	1	2	1	1	1	0	2	16	2	1	2009
I_1490	2	25	2	2	1	1	1	0	2	22	1	1	2009
I_1491	2	10	2	2	1	1	1	0	2	24	3	1	2009
I_1492	2	4	1	2	1	1	1	1	3	23	6	2	2009
I_1493	2	8	1	2	1	1	1	0	2	16	3	1	2009
I_1494	2	15	2	2	1	1	1	0	2	8	3	1	2009
I_1495	2	28	2	2	1	1	1	1	3	21	2	1	2009
I_1496	2	7	2	2	1	1	1	0	2	22	2	1	2009
I_1497	2	15	2	2	1	1	0	0	1	13	3	1	2009
I_1498	2	13	1	2	1	1	0	0	1	11	2	1	2009
I_1499	2	10	1	1	1	1	1	0	2	7	1	1	2009
I_1500	5	20	2	1	1	1	0	0	1	1	7	2	2009
I_1501	5	52	1	1	1	1	1	0	2	4	5	2	2009
I_1502	2	7	1	1	1	1	1	0	2	1	8	2	2009
I_1503	4	5	2	1	1	0	0	0	0	2	7	2	2009
I_1504	2	11	1	1	1	0	0	0	0	3	7	2	2009
I_1505	2	63	1	1	1	0	0	0	0	12	6	2	2009
I_1506	4	24	1	1	1	0	0	0	0	0	10	2	2009
I_1507	4	36	1	1	1	0	0	0	0	0	11	1	2009
I_1508	5	6	2	1	1	1	1	1	3	1	11	1	2009
I_1509	4	11	2	1	1	0	0	0	0	2	10	2	2009
I_1510	2	53	2	1	1	1	1	1	3	17	2	1	2009
I_1511	3	38	2	1	1	1	1	0	2	4	9	2	2009
I_1512	5	8	1	1	1	0	0	0	0	6	7	2	2009
I_1513	5	36	1	1	1	1	1	0	2	3	10	2	2009
I_1514	5	35	1	1	1	1	1	0	2	3	10	2	2009
I_1515	4	51	1	1	1	1	1	0	2	1	12	1	2009
I_1516	4	57	1	1	1	1	1	0	2	2	11	1	2009
I_1517	2	4	1	1	1	1	1	0	2	2	12	1	2009
I_1518	2	3	2	1	1	1	1	0	2	2	12	1	2009
I_1519	3	7	2	1	1	1	1	1	3	2	12	1	2009
I_1520	6	11	1	1	1	1	1	1	3	60	5	2	2009
I_1521	4	3	2	1	1	1	1	1	3	1	7	2	2009
I_1522	5	12	2	1	1	1	1	1	3	2	12	1	2009
I_1523	1	76	1	1	1	1	1	0	2	2	7	2	2009
I_1524	1	2	1	1	1	1	1	0	2	1	7	2	2009
I_1525	2	40	2	1	1	1	1	0	2	9	6	2	2009
I_1526	6	52	1	1	1	1	1	1	3	1	7	2	2009
I_1527	5	26	2	1	1	1	1	0	2	1	7	2	2009
I_1528	5	58	2	1	1	1	1	0	2	1	7	2	2009
I_1529	2	40	2	1	1	1	1	1	3	1	7	2	2009
I_1530	6	12	1	1	1	1	1	0	2	3	7	2	2009
I_1531	4	53	2	1	1	1	1	0	2	1	7	2	2009
I_1532	1	62	2	1	1	1	1	0	2	2	7	2	2009
I_1533	2	60	2	2	1	1	1	0	2	11	9	2	2009
I_1534	4	6	1	1	1	1	1	0	2	1	7	2	2009
I_1535	4	6	2	1	1	1	0	0	1	3	7	2	2009
I_1536	2	5	2	1	1	1	0	0	1	0	7	2	2009
I_1537	1	10	1	1	1	1	1	0	2	6	7	2	2009
I_1538	1	7	1	1	1	1	1	1	3	6	7	2	2009
I_1539	4	52	2	1	1	1	1	1	3	11	10	2	2009
I_1540	4	7	2	1	1	1	1	1	3	1	7	2	2009
I_1541	4	47	2	2	1	1	1	1	3	1	7	2	2009
I_1542	2	21	1	1	1	1	1	0	2	131	12	1	2009
I_1543	2	12	2	1	1	1	1	0	2	1	7	2	2009
I_1544	2	28	1	1	1	1	1	0	2	4	7	2	2009
I_1545	2	14	1	1	1	1	1	0	2	2	7	2	2009
I_1546	5	60	1	1	1	1	1	0	2	2	7	2	2009
I_1547	1	60	1	1	1	1	1	0	2	2	7	2	2009
I_1548	5	12	1	1	1	1	0	0	1	5	7	2	2009
I_1549	5	9	2	1	1	1	0	0	1	2	7	2	2009
I_1550	5	48	1	1	1	0	0	0	0	15	12	1	2009
I_1551	2	38	1	3	1	1	1	0	2	5	7	2	2009
I_1552	2	28	2	3	1	1	1	0	2	5	7	2	2009
I_1553	3	36	2	1	1	1	1	0	2	2	7	2	2009
I_1554	2	13	2	1	1	1	0	0	1	2	7	2	2009
I_1555	2	3	1	1	1	1	1	0	2	5	7	2	2009
I_1556	5	3	1	1	1	1	1	0	2	5	7	2	2009
I_1557	4	32	1	2	1	1	1	1	3	0	7	2	2009
I_1558	1	63	1	1	1	1	1	1	3	5	7	2	2009
I_1559	6	38	2	1	1	1	0	0	1	6	7	2	2009
I_1560	4	36	2	1	1	1	1	1	3	1	7	2	2009
I_1561	1	36	2	1	1	1	1	1	3	4	7	2	2009
I_1562	2	58	2	1	1	1	1	1	3	2	7	2	2009
I_1563	4	5	2	1	1	1	1	1	3	3	7	2	2009
I_1564	4	5	2	1	1	1	1	0	2	3	7	2	2009
I_1565	2	20	2	9	1	1	1	0	2	8	7	2	2009
I_1566	2	15	2	1	1	1	1	1	3	137	3	1	2009
I_1567	2	9	2	1	1	1	1	1	3	137	3	1	2009
I_1568	5	24	1	1	1	1	1	1	3	2	7	2	2009
I_1569	5	18	1	1	1	1	1	1	3	2	7	2	2009
I_1570	4	10	2	1	1	1	1	0	2	3	7	2	2009
I_1571	4	16	1	1	1	1	1	1	3	1	7	2	2009
I_1572	4	9	2	1	1	1	0	0	1	1	7	2	2009
I_1573	2	42	2	9	1	1	1	0	2	10	7	2	2009
I_1574	2	28	2	9	1	1	1	0	2	10	7	2	2009
I_1575	4	38	2	1	1	1	1	0	2	0	7	2	2009
I_1576	3	9	2	1	1	1	0	0	1	3	7	2	2009
I_1577	2	10	1	1	1	1	0	0	1	3	7	2	2009
I_1578	1	6	1	1	1	1	1	0	2	6	7	2	2009
I_1579	5	16	1	1	1	1	0	0	1	1	2	1	2009
I_1580	4	13	1	1	1	1	0	0	1	3	7	2	2009
I_1581	4	12	1	1	1	1	0	0	1	3	7	2	2009
I_1582	2	14	1	1	1	1	0	0	1	2	1	1	2009
I_1583	1	4	1	1	1	1	1	1	3	1	2	1	2009
I_1584	4	11	1	1	1	1	1	1	3	0	3	1	2009
I_1585	3	15	1	1	1	1	1	0	2	1	3	1	2009
I_1586	4	4	1	1	1	1	1	0	2	1	3	1	2009
I_1587	2	3	1	1	1	1	1	0	2	7	7	2	2009
I_1588	4	2	1	1	1	1	1	1	3	0	4	2	2009
I_1589	1	50	1	1	1	1	1	0	2	1	3	1	2009
I_1590	1	22	2	1	1	1	1	1	3	4	1	1	2009
I_1591	2	58	2	1	1	1	1	1	3	7	7	2	2009
I_1592	2	5	1	1	1	1	1	0	2	2	3	1	2009
I_1593	1	31	2	1	1	1	1	0	2	16	7	2	2009
I_1594	1	9	1	1	1	1	1	1	3	2	4	2	2009
I_1595	4	59	1	1	1	1	1	1	3	1	5	2	2009
I_1596	4	55	1	1	1	1	1	1	3	1	5	2	2009
I_1597	4	29	1	1	1	1	1	0	2	0	6	2	2009
I_1598	4	47	2	1	1	1	1	1	3	1	5	2	2009
I_1599	4	45	1	1	1	1	1	0	2	2	4	2	2009
I_1600	5	18	1	1	1	1	0	0	1	1	6	2	2009
I_1601	2	5	1	1	1	1	1	0	2	3	4	2	2009
I_1602	5	11	1	1	1	1	1	0	2	3	4	2	2009
I_1603	2	6	2	1	1	1	1	0	2	1	6	2	2009
I_1604	5	40	1	1	1	1	1	1	3	1	7	2	2009
I_1605	4	7	2	1	1	1	1	1	3	2	7	2	2009
I_1606	6	22	1	1	1	1	1	1	3	3	7	2	2009
I_1607	3	12	2	1	1	1	0	0	1	2	8	2	2009
I_1608	3	10	1	1	1	1	1	1	3	2	8	2	2009
I_1609	1	29	2	1	1	1	1	1	3	2	8	2	2009
I_1610	1	10	1	1	1	1	1	0	2	1	9	2	2009
I_1611	3	5	2	1	1	1	1	1	3	1	9	2	2009
I_1612	4	12	1	1	1	1	1	1	3	5	6	2	2009
I_1613	2	7	1	1	1	1	1	1	3	2	9	2	2009
I_1614	4	42	1	1	1	1	1	1	3	4	7	2	2009
I_1615	5	65	1	1	1	1	1	0	2	2	9	2	2009
I_1616	3	6	1	1	1	1	1	1	3	5	6	2	2009
I_1617	2	6	1	1	1	1	1	1	3	3	8	2	2009
I_1618	4	30	2	1	1	1	1	1	3	0	11	1	2009
I_1619	5	45	2	1	1	1	1	1	3	2	9	2	2009
I_1620	4	34	1	3	1	1	0	0	1	5	7	2	2009
I_1621	1	26	2	1	1	1	1	1	3	1	11	1	2009
I_1622	1	5	1	1	1	1	1	1	3	1	11	1	2009
I_1623	4	4	2	1	1	1	1	1	3	19	7	2	2009
I_1624	2	63	1	1	1	1	0	0	1	2	10	2	2009
I_1625	4	6	2	1	1	1	1	0	2	1	11	1	2009
I_1626	4	40	1	1	1	1	1	0	2	2	10	2	2009
I_1627	2	8	2	1	1	1	1	1	3	0	12	1	2009
I_1628	1	43	2	1	1	1	1	0	2	4	8	2	2009
I_1629	5	87	2	1	1	1	1	0	2	0	12	1	2009
I_1630	1	12	1	1	1	1	1	1	3	1	12	1	2009
I_1631	5	23	2	1	1	1	1	0	2	0	8	2	2009
I_1632	1	30	1	1	1	1	1	1	3	1	12	1	2009
I_1633	4	2	2	1	1	1	1	0	2	1	12	1	2009
I_1634	4	3	2	1	1	1	1	1	3	2	12	1	2009
I_1635	2	50	1	1	1	1	1	1	3	3	11	1	2009
I_1636	2	16	1	1	1	1	1	1	3	7	7	2	2009
I_1637	4	45	2	1	1	1	1	1	3	3	11	1	2009
I_1638	4	6	1	1	1	1	1	0	2	1	8	2	2009
I_1639	4	14	1	1	1	1	1	0	2	0	8	2	2009
I_1640	1	12	2	1	1	1	1	1	3	2	8	2	2009
I_1641	2	8	1	1	1	1	1	0	2	1	8	2	2009
I_1642	2	6	1	1	1	1	1	0	2	1	8	2	2009
I_1643	4	50	1	1	1	1	1	1	3	1	8	2	2009
I_1644	3	55	1	1	1	1	1	1	3	8	10	2	2009
I_1645	5	70	2	1	1	1	1	0	2	15	3	1	2009
I_1646	3	9	1	1	1	1	1	0	2	1	8	2	2009
I_1647	2	66	1	1	1	1	1	0	2	6	8	2	2009
I_1648	5	18	1	1	1	1	1	1	3	1	8	2	2009
I_1649	2	7	1	1	1	1	1	1	3	1	8	2	2009
I_1650	2	3	2	1	1	1	1	1	3	1	8	2	2009
I_1651	2	7	2	1	1	1	0	0	1	1	8	2	2009
I_1652	1	28	2	1	1	1	1	1	3	7	8	2	2009
I_1653	4	50	2	1	1	1	1	0	2	0	8	2	2009
I_1654	4	55	2	1	1	1	1	1	3	2	8	2	2009
I_1655	2	18	2	1	1	1	1	1	3	1	8	2	2009
I_1656	4	38	1	1	1	1	1	0	2	7	8	2	2009
I_1657	4	3	2	1	1	1	1	0	2	2	8	2	2009
I_1658	4	14	2	1	1	1	1	0	2	38	7	2	2009
I_1659	4	8	2	1	1	1	1	1	3	0	8	2	2009
I_1660	4	16	1	1	1	1	1	1	3	1	8	2	2009
I_1661	4	68	1	1	1	1	1	1	3	4	8	2	2009
I_1662	5	6	2	1	1	1	1	1	3	1	8	2	2009
I_1663	5	2	2	1	1	1	1	1	3	1	8	2	2009
I_1664	5	1	2	1	1	1	1	1	3	0	8	2	2009
I_1665	2	11	1	1	1	1	0	0	1	5	8	2	2009
I_1666	1	45	1	1	1	1	0	0	1	3	8	2	2009
I_1667	5	5	2	1	1	1	1	0	2	2	8	2	2009
I_1668	1	6	1	1	1	1	1	0	2	2	8	2	2009
I_1669	3	20	1	1	1	1	1	1	3	3	8	2	2009
I_1670	2	24	1	1	1	1	1	0	2	10	8	2	2009
I_1671	2	2	1	1	1	1	1	1	3	1	8	2	2009
I_1672	4	6	2	1	1	1	1	0	2	1	8	2	2009
I_1673	4	4	1	1	1	1	0	0	1	2	8	2	2009
I_1674	3	70	1	1	1	1	1	1	3	1	8	2	2009
I_1675	4	45	2	1	1	1	1	0	2	1	8	2	2009
I_1676	2	15	2	1	1	1	1	0	2	5	8	2	2009
I_1677	5	8	1	1	1	1	1	0	2	2	8	2	2009
I_1678	1	9	2	1	1	1	1	1	3	7	8	2	2009
I_1679	4	55	1	1	1	1	1	1	3	0	8	2	2009
I_1680	2	23	1	1	1	0	0	0	0	170	3	1	2009
I_1681	6	6	1	1	1	0	0	0	0	4	8	2	2009
I_1682	2	9	1	1	1	1	0	0	1	0	1	1	2009
I_1683	3	4	2	1	1	1	1	0	2	0	1	1	2009
I_1684	5	6	2	1	1	1	1	1	3	3	8	2	2009
I_1685	2	5	1	1	1	1	1	1	3	3	1	1	2009
I_1686	2	13	1	1	1	1	1	0	2	2	2	1	2009
I_1687	5	36	2	1	1	1	1	1	3	6	8	2	2009
I_1688	4	2	1	1	1	1	1	1	3	1	4	2	2009
I_1689	4	38	2	1	1	1	1	1	3	2	3	1	2009
I_1690	4	6	2	1	1	1	0	0	1	1	4	2	2009
I_1691	2	36	1	1	1	1	1	1	3	1	4	2	2009
I_1692	2	40	1	1	1	1	1	1	3	1	4	2	2009
I_1693	2	16	1	1	1	1	1	0	2	2	4	2	2009
I_1694	1	40	2	1	1	1	1	1	3	3	3	1	2009
I_1695	4	17	1	1	1	1	0	0	1	1	5	2	2009
I_1696	4	10	2	1	1	0	0	0	0	0	7	2	2009
I_1697	1	10	2	1	1	1	0	0	1	1	6	2	2009
I_1698	2	48	2	2	1	0	0	0	0	8	8	2	2009
I_1699	3	9	1	1	1	1	1	0	2	4	4	2	2009
I_1700	2	22	1	1	1	1	1	0	2	2	7	2	2009
I_1701	1	35	2	1	1	1	1	1	3	1	9	2	2009
I_1702	1	35	2	1	1	0	0	0	0	3	7	2	2009
I_1703	5	4	2	1	1	1	1	1	3	2	9	2	2009
I_1704	1	50	1	1	1	1	1	0	2	1	10	2	2009
I_1705	2	2	1	1	1	1	1	1	3	28	8	2	2009
I_1706	4	6	1	1	1	1	1	1	3	1	12	1	2009
I_1707	4	22	1	1	1	0	0	0	0	0	9	2	2009
I_1708	4	11	1	1	1	1	1	0	2	1	9	2	2009
I_1709	4	13	1	1	1	1	1	1	3	1	9	2	2009
I_1710	2	8	1	1	1	1	0	0	1	4	10	2	2009
I_1711	2	35	1	1	1	1	0	0	1	7	7	2	2009
I_1712	6	4	2	1	1	1	1	0	2	2	12	1	2009
I_1713	1	4	1	1	1	1	1	0	2	9	5	2	2009
I_1714	2	45	2	1	1	1	1	0	2	2	12	1	2009
I_1715	4	7	2	1	1	1	1	1	3	0	9	2	2009
I_1716	4	22	1	2	1	1	1	1	3	2	9	2	2009
I_1717	2	14	1	1	1	1	1	1	3	4	11	1	2009
I_1718	4	29	2	1	1	1	0	0	1	0	9	2	2009
I_1719	1	56	1	1	1	1	1	1	3	32	8	2	2009
I_1720	2	5	2	1	1	1	1	1	3	1	9	2	2009
I_1721	1	2	2	1	1	1	1	1	3	1	9	2	2009
I_1722	4	7	1	1	1	0	0	0	0	1	9	2	2009
I_1723	4	6	1	1	1	1	1	1	3	2	9	2	2009
I_1724	5	10	1	1	1	1	1	0	2	2	9	2	2009
I_1725	4	20	2	1	1	0	0	0	0	0	9	2	2009
I_1726	5	4	2	1	1	1	1	1	3	5	12	1	2009
I_1727	2	13	1	1	1	1	1	0	2	3	9	2	2009
I_1728	4	10	1	1	1	1	1	1	3	11	7	2	2009
I_1729	2	22	1	1	1	1	1	0	2	15	3	1	2009
I_1730	4	4	1	1	1	1	1	1	3	8	10	2	2009
I_1731	1	5	1	1	1	1	1	1	3	2	9	2	2009
I_1732	4	4	1	1	1	1	1	1	3	1	9	2	2009
I_1733	4	4	2	1	1	1	1	1	3	2	9	2	2009
I_1734	4	28	2	1	1	1	1	1	3	0	9	2	2009
I_1735	5	13	1	1	1	1	1	1	3	2	9	2	2009
I_1736	2	58	1	2	1	1	1	0	2	14	8	2	2009
I_1737	4	80	2	1	1	1	1	0	2	2	9	2	2009
I_1738	4	7	2	1	1	1	1	0	2	1	9	2	2009
I_1739	2	31	1	1	1	1	1	1	3	19	3	1	2009
I_1740	4	5	2	1	1	1	1	1	3	2	9	2	2009
I_1741	5	5	2	1	1	1	1	1	3	2	9	2	2009
I_1742	4	58	2	1	1	1	1	1	3	2	9	2	2009
I_1743	1	26	2	2	1	1	1	0	2	10	9	2	2009
I_1744	4	10	1	1	1	1	1	0	2	3	9	2	2009
I_1745	1	45	2	2	1	1	1	0	2	10	9	2	2009
I_1746	5	9	1	1	1	1	1	1	3	0	9	2	2009
I_1747	5	3	1	1	1	1	1	0	2	1	9	2	2009
I_1748	4	13	1	1	1	1	0	0	1	1	9	2	2009
I_1749	4	8	1	1	1	1	1	0	2	1	9	2	2009
I_1750	4	60	1	1	1	1	1	1	3	1	9	2	2009
I_1751	4	4	1	1	1	1	1	0	2	1	9	2	2009
I_1752	4	43	2	1	1	1	1	0	2	2	9	2	2009
I_1753	4	20	2	1	1	1	1	0	2	4	9	2	2009
I_1754	1	5	1	1	1	1	1	1	3	3	9	2	2009
I_1755	4	8	2	1	1	1	1	0	2	2	9	2	2009
I_1756	1	30	1	1	1	1	1	0	2	3	9	2	2009
I_1757	4	7	2	1	1	1	1	0	2	1	9	2	2009
I_1758	4	4	1	2	1	1	1	0	2	0	9	2	2009
I_1759	3	28	2	1	1	1	1	0	2	3	9	2	2009
I_1760	4	4	2	1	1	1	1	0	2	4	9	2	2009
I_1761	1	5	1	1	1	1	1	0	2	2	9	2	2009
I_1762	2	12	1	1	1	1	1	1	3	2	9	2	2009
I_1763	3	6	1	1	1	1	1	0	2	1	9	2	2009
I_1764	2	52	1	1	1	1	1	0	2	2	9	2	2009
I_1765	2	57	1	1	1	1	1	0	2	2	9	2	2009
I_1766	2	12	1	1	1	1	1	0	2	2	9	2	2009
I_1767	2	8	1	1	1	1	1	0	2	2	9	2	2009
I_1768	4	22	1	1	1	1	1	1	3	0	9	2	2009
I_1769	4	15	1	1	1	1	0	0	1	3	9	2	2009
I_1770	2	50	1	1	1	1	1	0	2	10	9	2	2009
I_1771	5	28	2	1	1	1	1	1	3	10	9	2	2009
I_1772	1	8	2	1	1	1	1	1	3	4	9	2	2009
I_1773	2	60	2	2	1	1	1	0	2	6	9	2	2009
I_1774	5	36	1	1	1	1	1	1	3	1	9	2	2009
I_1775	4	28	1	1	1	1	1	1	3	1	9	2	2009
I_1776	4	5	2	1	1	1	1	0	2	0	2	1	2009
I_1777	1	5	1	1	1	1	1	1	3	2	9	2	2009
I_1778	5	18	1	1	1	1	1	0	2	5	9	2	2009
I_1779	3	28	1	1	1	1	1	1	3	4	1	1	2009
I_1780	4	12	2	1	1	1	1	1	3	1	4	2	2009
I_1781	4	6	2	1	1	1	1	1	3	1	4	2	2009
I_1782	4	6	1	1	1	1	0	0	1	6	9	2	2009
I_1783	2	14	1	1	1	1	1	0	2	1	4	2	2009
I_1784	2	11	2	1	1	1	1	1	3	4	1	1	2009
I_1785	4	33	2	1	1	1	1	0	2	0	5	2	2009
I_1786	3	20	1	1	1	1	1	1	3	200	3	1	2009
I_1787	5	4	2	1	1	1	1	0	2	2	4	2	2009
I_1788	5	7	1	1	1	1	0	0	1	2	5	2	2009
I_1789	2	15	2	1	1	1	1	0	2	6	1	1	2009
I_1790	1	6	2	1	1	1	1	0	2	1	6	2	2009
I_1791	4	13	2	1	1	1	0	0	1	20	9	2	2009
I_1792	2	3	2	1	1	1	1	1	3	2	6	2	2009
I_1793	1	26	2	1	1	1	0	0	1	4	4	2	2009
I_1794	4	2	1	1	1	1	0	0	1	1	8	2	2009
I_1795	2	5	1	1	1	1	1	0	2	2	8	2	2009
I_1796	2	56	1	1	1	1	1	0	2	2	8	2	2009
I_1797	2	16	1	1	1	1	1	0	2	2	8	2	2009
I_1798	4	48	1	1	1	1	0	0	1	1	9	2	2009
I_1799	2	12	2	1	1	1	1	1	3	2	9	2	2009
I_1800	4	5	1	1	1	1	1	1	3	1	10	2	2009
I_1801	2	3	2	1	1	1	1	0	2	1	10	2	2009
I_1802	2	12	1	1	1	1	1	1	3	37	4	2	2009
I_1803	4	5	1	1	1	1	1	1	3	1	11	1	2009
I_1804	4	6	1	1	1	1	1	1	3	1	11	1	2009
I_1805	5	18	1	1	1	1	1	0	2	5	7	2	2009
I_1806	5	3	2	1	1	1	1	1	3	2	10	2	2009
I_1807	2	25	2	1	1	1	1	0	2	2	10	2	2009
I_1808	2	25	2	1	1	1	1	1	3	2	10	2	2009
I_1809	2	70	2	2	1	1	1	0	2	6	6	2	2009
I_1810	6	6	1	1	1	1	1	1	3	5	7	2	2009
I_1811	2	20	1	1	1	1	1	0	2	9	3	1	2009
I_1812	5	11	1	1	1	1	1	0	2	14	9	2	2009
I_1813	5	33	1	1	1	1	0	0	1	7	7	2	2009
I_1814	5	13	2	1	1	1	0	0	1	2	12	1	2009
I_1815	4	8	1	1	1	1	1	0	2	1	10	2	2009
I_1816	4	5	2	1	1	1	0	0	1	1	10	2	2009
I_1817	1	10	1	1	1	1	1	0	2	2	12	1	2009
I_1818	5	26	2	1	1	1	1	0	2	2	12	1	2009
I_1819	2	24	1	1	1	1	0	0	1	3	12	1	2009
I_1820	2	63	2	1	1	1	1	1	3	35	10	2	2009
I_1821	2	2	1	1	1	1	1	0	2	12	3	1	2009
I_1822	4	4	2	1	1	1	1	0	2	1	10	2	2009
I_1823	4	7	2	1	1	1	0	0	1	2	10	2	2009
I_1824	2	40	2	1	1	1	0	0	1	2	10	2	2009
I_1825	4	12	1	1	1	1	1	1	3	0	10	2	2009
I_1826	1	47	2	1	1	1	1	1	3	0	10	2	2009
I_1827	5	10	1	1	1	1	1	0	2	1	10	2	2009
I_1828	5	4	2	1	1	1	1	1	3	1	10	2	2009
I_1829	2	5	2	1	1	1	1	1	3	1	10	2	2009
I_1830	2	15	2	2	1	1	1	1	3	4	10	2	2009
I_1831	2	60	2	1	1	1	1	1	3	5	10	2	2009
I_1832	2	12	1	1	1	1	1	0	2	1	10	2	2009
I_1833	1	8	1	1	1	1	1	1	3	1	10	2	2009
I_1834	2	4	1	1	1	1	1	1	3	3	10	2	2009
I_1835	4	5	1	1	1	1	1	0	2	2	10	2	2009
I_1836	1	50	2	1	1	1	1	0	2	3	10	2	2009
I_1837	2	21	1	1	1	1	1	1	3	1	10	2	2009
I_1838	4	23	1	1	1	1	1	1	3	2	10	2	2009
I_1839	5	3	1	1	1	1	1	0	2	1	10	2	2009
I_1840	5	6	1	1	1	1	1	1	3	1	10	2	2009
I_1841	5	12	2	1	1	1	1	1	3	1	10	2	2009
I_1842	5	5	1	1	1	1	1	1	3	1	10	2	2009
I_1843	5	72	2	1	1	1	1	1	3	3	10	2	2009
I_1844	2	5	1	1	1	1	0	0	1	3	10	2	2009
I_1845	4	8	1	1	1	1	1	1	3	0	10	2	2009
I_1846	5	4	1	1	1	1	1	1	3	1	10	2	2009
I_1847	2	5	2	1	1	1	1	0	2	14	7	2	2009
I_1848	2	18	1	1	1	1	1	0	2	14	7	2	2009
I_1849	2	5	2	1	1	1	1	0	2	14	7	2	2009
I_1850	2	11	2	1	1	1	1	0	2	14	7	2	2009
I_1851	4	17	1	1	1	1	1	0	2	4	10	2	2009
I_1852	5	18	1	1	1	1	1	1	3	1	10	2	2009
I_1853	4	25	1	1	1	1	1	1	3	4	10	2	2009
I_1854	4	25	2	1	1	1	0	0	1	0	10	2	2009
I_1855	5	3	2	1	1	1	0	0	1	2	10	2	2009
I_1856	5	6	2	2	1	1	1	1	3	3	10	2	2009
I_1857	4	17	1	1	1	1	1	0	2	3	10	2	2009
I_1858	5	30	2	4	1	1	1	1	3	0	10	2	2009
I_1859	5	3	2	4	1	1	1	1	3	0	10	2	2009
I_1860	4	13	2	1	1	1	1	1	3	1	10	2	2009
I_1861	4	12	1	1	1	1	1	0	2	1	10	2	2009
I_1862	4	4	2	1	1	1	1	0	2	1	10	2	2009
I_1863	4	8	1	1	1	1	1	0	2	1	10	2	2009
I_1864	4	45	1	1	1	1	1	1	3	0	10	2	2009
I_1865	4	9	2	1	1	1	1	1	3	3	10	2	2009
I_1866	6	5	1	1	1	1	1	1	3	3	10	2	2009
I_1867	5	56	2	1	1	1	0	0	1	10	10	2	2009
I_1868	2	16	2	1	1	1	1	0	2	6	10	2	2009
I_1869	5	35	1	1	1	1	1	0	2	2	10	2	2009
I_1870	4	13	1	1	1	1	1	1	3	5	10	2	2009
I_1871	4	13	1	1	1	1	1	1	3	5	10	2	2009
I_1872	4	34	1	1	1	1	1	0	2	1	10	2	2009
I_1873	4	13	1	1	1	1	1	1	3	2	10	2	2009
I_1874	4	12	1	1	1	1	1	0	2	0	10	2	2009
I_1875	4	60	1	1	1	1	0	0	1	8	10	2	2009
I_1876	5	7	1	1	1	1	1	0	2	2	10	2	2009
I_1877	4	30	2	1	1	1	1	1	3	1	10	2	2009
I_1878	4	65	2	1	1	1	0	0	1	1	10	2	2009
I_1879	4	5	2	1	1	1	1	1	3	1	10	2	2009
I_1880	4	21	2	1	1	1	1	1	3	1	10	2	2009
I_1881	2	27	2	2	1	1	0	0	1	9	10	2	2009
I_1882	6	12	1	1	1	1	1	1	3	4	10	2	2009
I_1883	3	3	1	1	1	1	1	0	2	2	10	2	2009
I_1884	4	33	2	1	1	1	1	1	3	5	10	2	2009
I_1885	4	13	1	1	1	1	1	1	3	0	10	2	2009
I_1886	4	2	2	1	1	1	1	0	2	0	10	2	2009
I_1887	1	60	2	5	1	0	0	0	0	2	10	2	2009
I_1888	1	7	2	1	1	1	1	1	3	1	10	2	2009
I_1889	2	16	2	1	1	1	1	1	3	3	10	2	2009
I_1890	2	14	2	1	1	1	1	0	2	3	10	2	2009
I_1891	2	20	1	1	1	1	1	0	2	3	10	2	2009
I_1892	1	13	1	1	1	1	1	0	2	3	10	2	2009
I_1893	4	26	1	1	1	1	1	0	2	2	10	2	2009
I_1894	4	12	2	1	1	1	1	1	3	0	10	2	2009
I_1895	2	2	1	1	1	1	1	1	3	1	10	2	2009
I_1896	1	7	1	1	1	1	1	1	3	1	1	1	2009
I_1897	2	32	1	1	1	1	1	1	3	2	10	2	2009
I_1898	6	33	1	1	1	1	1	0	2	1	1	1	2009
I_1899	5	38	2	1	1	1	1	0	2	5	10	2	2009
I_1900	5	6	1	1	1	1	1	1	3	2	10	2	2009
I_1901	2	16	1	1	1	1	1	0	2	2	1	1	2009
I_1902	2	12	1	1	1	1	1	0	2	10	10	2	2009
I_1903	4	35	2	1	1	1	1	1	3	2	1	1	2009
I_1904	4	6	2	1	1	1	1	1	3	1	2	1	2009
I_1905	1	22	2	1	1	1	1	0	2	7	10	2	2009
I_1906	2	38	2	1	1	1	1	0	2	3	10	2	2009
I_1907	4	5	2	1	1	1	1	0	2	1	3	1	2009
I_1908	2	18	1	1	1	0	0	0	0	3	1	1	2009
I_1909	4	25	2	2	1	1	0	0	1	2	2	1	2009
I_1910	4	15	1	1	1	1	0	0	1	2	4	2	2009
I_1911	2	60	2	1	1	1	1	1	3	2	4	2	2009
I_1912	2	88	2	1	1	1	1	1	3	1	5	2	2009
I_1913	1	27	2	1	1	1	1	1	3	1	5	2	2009
I_1914	4	2	2	1	1	1	1	1	3	1	7	2	2009
I_1915	4	10	2	1	1	1	1	1	3	1	7	2	2009
I_1916	5	3	1	1	1	1	1	0	2	3	5	2	2009
I_1917	2	23	2	2	1	1	1	0	2	4	5	2	2009
I_1918	4	25	1	1	1	1	1	1	3	1	8	2	2009
I_1919	1	45	2	1	1	1	1	0	2	0	9	2	2009
I_1920	2	49	2	1	1	0	0	0	0	1	8	2	2009
I_1921	2	10	1	1	1	1	1	1	3	1	9	2	2009
I_1922	2	35	1	1	1	1	0	0	1	8	3	1	2009
I_1923	4	8	2	1	1	1	0	0	1	1	11	1	2009
I_1924	1	15	1	1	1	1	1	0	2	1	11	1	2009
I_1925	4	47	2	1	1	1	1	0	2	1	12	1	2009
I_1926	4	25	1	1	1	1	1	0	2	1	12	1	2009
I_1927	1	4	1	1	1	1	1	1	3	8	5	2	2009
I_1928	4	8	1	1	1	1	1	1	3	0	11	1	2009
I_1929	4	10	1	1	1	1	1	0	2	3	10	2	2009
I_1930	4	22	1	1	1	1	1	0	2	5	8	2	2009
I_1931	4	21	2	1	1	0	0	0	0	1	11	1	2009
I_1932	3	25	1	1	1	1	1	1	3	100	8	2	2009
I_1933	4	12	2	1	1	1	1	0	2	3	11	1	2009
I_1934	4	8	2	1	1	1	0	0	1	2	11	1	2009
I_1935	6	22	2	1	1	1	1	0	2	2	11	1	2009
I_1936	4	13	1	1	1	1	1	0	2	5	11	1	2009
I_1937	1	5	2	1	1	1	1	0	2	3	11	1	2009
I_1938	1	13	1	1	1	1	1	0	2	3	11	1	2009
I_1939	4	18	1	1	1	1	1	1	3	1	11	1	2009
I_1940	4	9	2	1	1	1	0	0	1	2	11	1	2009
I_1941	2	29	1	1	1	1	1	0	2	2	11	1	2009
I_1942	2	60	1	1	1	1	1	1	3	4	11	1	2009
I_1943	5	66	2	1	1	1	1	0	2	2	11	1	2009
I_1944	4	18	1	1	1	1	1	0	2	3	11	1	2009
I_1945	4	9	1	1	1	1	1	1	3	1	11	1	2009
I_1946	2	16	1	1	1	1	1	0	2	5	11	1	2009
I_1947	2	10	1	1	1	1	1	0	2	1	11	1	2009
I_1948	2	70	1	1	1	1	1	0	2	1	11	1	2009
I_1949	2	4	1	1	1	1	1	1	3	1	11	1	2009
I_1950	2	40	2	1	1	1	1	1	3	2	11	1	2009
I_1951	2	11	1	1	1	1	0	0	1	3	11	1	2009
I_1952	4	5	2	1	1	1	1	0	2	1	11	1	2009
I_1953	2	15	1	1	1	1	0	0	1	3	11	1	2009
I_1954	2	2	1	1	1	1	1	1	3	1	11	1	2009
I_1955	4	19	1	1	1	1	1	0	2	2	11	1	2009
I_1956	2	10	2	1	1	0	0	0	0	15	8	2	2009
I_1957	4	15	1	1	1	0	0	0	0	5	11	1	2009
I_1958	4	39	1	1	1	1	0	0	1	2	11	1	2009
I_1959	4	50	2	1	1	1	1	1	3	3	11	1	2009
I_1960	4	3	1	1	1	1	0	0	1	1	11	1	2009
I_1961	1	45	2	1	1	1	1	0	2	9	11	1	2009
I_1962	4	10	1	1	1	1	0	0	1	2	11	1	2009
I_1963	2	14	1	1	1	1	1	1	3	0	11	1	2009
I_1964	4	3	1	1	1	1	1	0	2	0	11	1	2009
I_1965	4	3	1	1	1	1	1	1	3	1	11	1	2009
I_1966	4	7	1	1	1	1	1	1	3	1	11	1	2009
I_1967	2	3	1	1	1	1	1	0	2	4	11	1	2009
I_1968	2	62	1	1	1	1	1	0	2	1	11	1	2009
I_1969	2	2	1	1	1	1	1	1	3	0	11	1	2009
I_1970	4	14	1	1	1	1	1	1	3	3	11	1	2009
I_1971	5	16	1	1	1	1	1	1	3	1	11	1	2009
I_1972	2	1	1	1	1	1	0	0	1	3	11	1	2009
I_1973	2	6	1	1	1	1	1	0	2	2	11	1	2009
I_1974	4	8	2	1	1	1	1	1	3	1	11	1	2009
I_1975	4	18	1	1	1	0	0	0	0	1	11	1	2009
I_1976	2	38	2	1	1	0	0	0	0	1	11	1	2009
I_1977	2	5	1	1	1	1	1	1	3	2	11	1	2009
I_1978	4	19	1	1	1	1	1	1	3	2	11	1	2009
I_1979	1	33	1	1	1	1	1	0	2	5	11	1	2009
I_1980	3	4	1	1	1	1	1	0	2	3	11	1	2009
I_1981	4	11	1	1	1	1	1	1	3	2	11	1	2009
I_1982	1	7	1	1	1	1	1	0	2	1	11	1	2009
I_1983	6	13	1	3	1	1	1	0	2	1	11	1	2009
I_1984	6	15	1	3	1	1	1	0	2	1	11	1	2009
I_1985	6	11	1	3	1	1	1	0	2	1	11	1	2009
I_1986	4	38	1	1	1	1	1	1	3	1	11	1	2009
I_1987	4	9	1	1	1	0	0	0	0	4	11	1	2009
I_1988	4	35	1	1	1	1	1	1	3	2	11	1	2009
I_1989	5	3	2	1	1	1	1	0	2	3	11	1	2009
I_1990	4	43	1	1	1	1	1	1	3	3	11	1	2009
I_1991	4	33	2	2	1	1	1	0	2	1	1	1	2009
I_1992	2	46	1	1	1	1	1	1	3	6	11	1	2009
I_1993	4	8	2	1	1	1	0	0	1	1	2	1	2009
I_1994	2	12	1	1	1	1	1	1	3	6	11	1	2009
I_1995	4	56	1	1	1	1	1	1	3	1	6	2	2009
I_1996	2	20	2	1	1	1	0	0	1	12	11	1	2009
I_1997	4	8	2	1	1	1	1	1	3	2	5	2	2009
I_1998	4	12	1	1	1	1	1	0	2	1	6	2	2009
I_1999	1	35	1	1	1	1	1	1	3	1	7	2	2009
[truncated: 8,772 more rows]

## Sheet: Patients Excluded
ID	District	Age	Sex	Biting_Animal	Suspected_rabid_animal	First_Dose_received	Second_Dose_received	Third_Dose_received	Total_number_doses_received	Delay_attendance	Month	Season	Year
E_1	4	11	1	1	0	0	0	0	0	2	12	1	2008
E_2	7	7	1	1	0	0	0	0	0	3	12	1	2008
E_3	7	13	1	1	0	0	0	0	0	2	12	1	2008
E_4	7	32	1	1	1	1	0	0	1	3	12	1	2008
E_5	7	48	2	1	1	1	1	1	3	33	12	1	2008
E_6	7	5	2	1	1	1	1	0	2	3	1	1	2008
E_7	4	60	1	1	0	0	0	0	0	33	12	1	2008
E_8	7	54	2	1	0	0	0	0	0	2	1	1	2008
E_9	7	10	9	1	1	1	0	0	1	6	12	1	2008
E_10	7	11	9	1	1	1	0	0	1	6	12	1	2008
E_11	2	34	1	1	0	0	0	0	0	5	1	1	2008
E_12	7	7	1	1	0	0	0	0	0	8	12	1	2008
E_13	2	7	1	1	0	0	0	0	0	8	12	1	2008
E_14	4	40	2	1	0	0	0	0	0	33	12	1	2008
E_15	4	8	1	1	0	0	0	0	0	1	1	1	2008
E_16	7	5	2	1	1	1	1	0	2	6	1	1	2008
E_17	2	53	2	1	0	0	0	0	0	24	12	1	2008
E_18	7	15	1	1	0	0	0	0	0	36	12	1	2008
E_19	4	23	1	1	0	0	0	0	0	1	1	1	2008
E_20	7	14	2	1	1	1	0	0	1	2	1	1	2008
E_21	4	5	1	1	0	0	0	0	0	1	1	1	2008
E_22	7	17	1	1	1	1	1	1	3	4	1	1	2008
E_23	7	11	1	1	1	1	1	1	3	4	1	1	2008
E_24	7	25	2	1	1	1	1	1	3	4	1	1	2008
E_25	4	8	1	1	0	0	0	0	0	1	1	1	2008
E_26	5	30	1	1	0	0	0	0	0	1	1	1	2008
E_27	4	48	1	1	0	0	0	0	0	0	1	1	2008
E_28	4	18	2	1	0	0	0	0	0	1	1	1	2008
E_29	7	10	2	1	1	1	1	0	2	4	1	1	2008
E_30	7	3	1	1	1	1	1	0	2	4	1	1	2008
E_31	2	7	1	1	0	0	0	0	0	12	1	1	2008
E_32	2	12	1	1	0	0	0	0	0	1	1	1	2008
E_33	7	5	2	1	1	1	1	1	3	3	1	1	2008
E_34	7	40	1	1	1	1	0	0	1	3	1	1	2008
E_35	7	28	1	1	1	1	0	0	1	4	1	1	2008
E_36	4	48	1	1	0	0	0	0	0	2	1	1	2008
E_37	7	50	2	1	1	1	1	0	2	6	1	1	2008
E_38	2	62	9	1	0	0	0	0	0	2	1	1	2008
E_39	5	19	1	1	0	0	0	0	0	5	1	1	2008
E_40	4	9	2	1	0	0	0	0	0	1	1	1	2008
E_41	3	8	1	1	0	0	0	0	0	1	1	1	2008
E_42	4	10	2	1	0	0	0	0	0	0	1	1	2008
E_43	7	9	1	1	1	1	0	0	1	3	1	1	2008
E_44	7	12	1	1	1	1	0	0	1	3	1	1	2008
E_45	7	3	2	1	1	1	0	0	1	3	1	1	2008
E_46	7	7	1	1	1	1	0	0	1	3	1	1	2008
E_47	7	4	1	1	1	1	0	0	1	3	1	1	2008
E_48	7	6	2	1	1	1	0	0	1	3	1	1	2008
E_49	7	8	1	1	1	1	0	0	1	3	1	1	2008
E_50	7	35	2	1	1	1	0	0	1	14	1	1	2008
E_51	4	14	1	1	0	0	0	0	0	2	1	1	2008
E_52	4	4	1	1	0	0	0	0	0	1	1	1	2008
E_53	6	55	2	1	0	0	0	0	0	7	1	1	2008
E_54	4	18	1	1	0	0	0	0	0	12	1	1	2008
E_55	4	9	1	1	0	0	0	0	0	1	1	1	2008
E_56	4	72	2	2	0	0	0	0	0	2	1	1	2008
E_57	3	42	1	1	0	0	0	0	0	2	2	1	2008
E_58	7	50	2	1	1	1	1	1	3	3	1	1	2008
E_59	7	2	2	1	1	1	1	0	2	1	2	1	2008
E_60	7	8	1	1	1	1	0	0	1	1	2	1	2008
E_61	7	12	1	99	1	1	0	0	1	2	2	1	2008
E_62	4	12	1	1	0	0	0	0	0	6	1	1	2008
E_63	2	30	2	1	0	0	0	0	0	5	1	1	2008
E_64	4	45	1	1	0	0	0	0	0	0	2	1	2008
E_65	4	31	2	1	0	0	0	0	0	3	2	1	2008
E_66	4	13	1	1	0	0	0	0	0	4	2	1	2008
E_67	3	6	1	1	0	0	0	0	0	2	2	1	2008
E_68	2	13	2	1	0	0	0	0	0	6	2	1	2008
E_69	7	13	2	1	1	0	0	0	0	4	2	1	2008
E_70	7	32	2	1	1	1	1	0	2	1	2	1	2008
E_71	2	48	1	1	0	0	0	0	0	3	2	1	2008
E_72	4	53	2	1	0	0	0	0	0	0	2	1	2008
E_73	4	999	1	1	0	0	0	0	0	1	2	1	2008
E_74	7	9	1	1	1	1	1	0	2	2	2	1	2008
E_75	2	3	2	1	0	0	0	0	0	4	2	1	2008
E_76	4	6	1	1	0	0	0	0	0	2	1	1	2008
E_77	4	14	1	1	0	0	0	0	0	3	2	1	2008
E_78	7	25	1	1	1	1	1	0	2	3	2	1	2008
E_79	7	38	1	1	1	0	1	0	1	1	2	1	2008
E_80	7	8	2	1	1	0	0	0	0	1	2	1	2008
E_81	5	70	2	2	0	0	0	0	0	6	1	1	2008
E_82	7	14	1	1	1	0	0	0	0	6	2	1	2008
E_83	7	9	1	1	1	1	1	1	3	1	2	1	2008
E_84	7	5	2	1	1	1	1	1	3	1	2	1	2008
E_85	2	15	2	1	0	0	0	0	0	8	2	1	2008
E_86	7	35	2	1	1	0	0	0	0	3	2	1	2008
E_87	4	14	1	1	0	0	0	0	0	1	2	1	2008
E_88	4	4	1	1	0	0	0	0	0	1	2	1	2008
E_89	7	13	2	1	1	1	0	0	1	15	1	1	2008
E_90	7	3	1	1	1	1	0	0	1	7	2	1	2008
E_91	7	2	2	1	1	0	0	0	0	7	2	1	2008
E_92	5	15	2	1	0	0	0	0	0	2	1	1	2008
E_93	4	9	1	1	0	0	0	0	0	1	2	1	2008
E_94	5	27	2	1	0	0	0	0	0	9	2	1	2008
E_95	7	12	2	1	1	0	0	0	0	2	2	1	2008
E_96	2	15	2	1	0	0	0	0	0	6	2	1	2008
E_97	4	70	1	1	0	0	0	0	0	12	2	1	2008
E_98	7	20	2	1	1	1	1	0	2	11	2	1	2008
E_99	1	4	1	1	0	0	0	0	0	2	2	1	2008
E_100	3	25	1	1	0	0	0	0	0	3	2	1	2008
E_101	4	29	2	1	0	0	0	0	0	0	2	1	2008
E_102	2	15	1	1	0	0	0	0	0	15	2	1	2008
E_103	7	3	2	1	1	1	1	0	2	4	2	1	2008
E_104	4	11	1	1	0	0	0	0	0	0	2	1	2008
E_105	4	57	2	1	0	0	0	0	0	1	2	1	2008
E_106	5	10	2	1	0	0	0	0	0	3	2	1	2008
E_107	7	999	9	1	1	1	0	0	1	3	2	1	2008
E_108	2	16	1	1	0	0	0	0	0	7	2	1	2008
E_109	5	7	1	1	0	0	0	0	0	5	2	1	2008
E_110	4	7	1	1	0	0	0	0	0	1	2	1	2008
E_111	7	2	1	1	1	1	0	0	1	3	2	1	2008
E_112	7	8	2	1	1	1	1	0	2	2	2	1	2008
E_113	7	5	1	1	1	1	1	1	3	1	2	1	2008
E_114	4	31	2	1	0	0	0	0	0	1	2	1	2008
E_115	4	60	9	1	0	0	0	0	0	2	2	1	2008
E_116	7	16	1	1	1	1	1	1	3	2	2	1	2008
E_117	7	12	1	1	0	0	0	0	0	2	2	1	2008
E_118	1	15	1	1	0	0	0	0	0	2	2	1	2008
E_119	3	19	1	1	0	0	0	0	0	2	2	1	2008
E_120	7	7	2	1	1	1	0	0	1	4	2	1	2008
E_121	7	5	2	1	1	1	0	0	1	4	2	1	2008
E_122	7	8	1	1	1	0	0	0	0	4	2	1	2008
E_123	7	22	1	1	1	0	0	0	0	11	2	1	2008
E_124	7	8	2	1	1	1	0	0	1	2	2	1	2008
E_125	4	46	2	1	0	0	0	0	0	2	2	1	2008
E_126	3	999	2	1	0	0	0	0	0	6	2	1	2008
E_127	7	24	1	1	1	1	1	1	3	1	2	1	2008
E_128	7	36	2	1	1	1	1	1	3	1	2	1	2008
E_129	7	4	1	1	1	1	0	0	1	5	2	1	2008
E_130	7	6	2	2	1	1	1	1	3	3	2	1	2008
E_131	4	40	1	1	0	0	0	0	0	0	3	1	2008
E_132	4	46	2	1	0	0	0	0	0	1	3	1	2008
E_133	7	12	1	3	1	0	0	0	0	4	2	1	2008
E_134	7	40	1	3	1	0	0	0	0	5	2	1	2008
E_135	4	60	2	1	0	0	0	0	0	1	3	1	2008
E_136	7	50	2	1	1	1	1	1	3	3	3	1	2008
E_137	7	8	1	1	1	1	1	0	2	1	3	1	2008
E_138	5	12	1	1	0	0	0	0	0	7	2	1	2008
E_139	5	14	1	1	0	0	0	0	0	7	2	1	2008
E_140	4	11	1	1	0	0	0	0	0	2	3	1	2008
E_141	3	18	1	1	0	0	0	0	0	6	3	1	2008
E_142	3	15	9	1	0	0	0	0	0	1	3	1	2008
E_143	5	37	1	1	0	0	0	0	0	2	3	1	2008
E_144	7	14	2	3	1	1	0	0	1	3	3	1	2008
E_145	4	40	2	1	0	0	0	0	0	0	3	1	2008
E_146	7	10	1	1	1	1	0	0	1	2	3	1	2008
E_147	5	28	1	1	0	0	0	0	0	1	3	1	2008
E_148	5	2	2	1	0	0	0	0	0	1	3	1	2008
E_149	7	3	1	1	0	0	0	0	0	6	3	1	2008
E_150	4	4	2	1	0	0	0	0	0	1	3	1	2008
E_151	4	10	1	1	0	0	0	0	0	1	3	1	2008
E_152	4	7	2	1	0	0	0	0	0	1	3	1	2008
E_153	4	5	1	2	0	0	0	0	0	3	3	1	2008
E_154	7	10	1	1	1	1	1	0	2	2	3	1	2008
E_155	4	8	1	1	0	0	0	0	0	1	3	1	2008
E_156	4	11	1	1	0	0	0	0	0	1	3	1	2008
E_157	4	32	2	1	0	0	0	0	0	2	3	1	2008
E_158	7	33	2	1	1	1	0	0	1	3	3	1	2008
E_159	2	14	2	1	0	0	0	0	0	3	3	1	2008
E_160	3	30	1	1	0	0	0	0	0	9	3	1	2008
E_161	4	11	2	1	0	0	0	0	0	2	3	1	2008
E_162	4	13	1	1	0	0	0	0	0	10	3	1	2008
E_163	7	6	2	1	1	1	0	0	1	4	3	1	2008
E_164	7	24	1	1	1	1	0	0	1	4	3	1	2008
E_165	7	3	1	1	1	1	1	0	2	4	3	1	2008
E_166	4	5	2	1	0	0	0	0	0	3	3	1	2008
E_167	4	52	1	2	0	0	0	0	0	0	3	1	2008
E_168	4	38	2	1	0	0	0	0	0	1	3	1	2008
E_169	4	41	1	1	0	0	0	0	0	2	3	1	2008
E_170	4	48	1	1	0	0	0	0	0	2	3	1	2008
E_171	4	18	1	1	0	0	0	0	0	2	3	1	2008
E_172	2	24	2	1	0	0	0	0	0	4	3	1	2008
E_173	7	11	2	1	1	1	0	0	1	7	3	1	2008
E_174	4	3	1	1	0	0	0	0	0	1	3	1	2008
E_175	5	14	2	1	0	0	0	0	0	6	3	1	2008
E_176	4	52	2	1	0	0	0	0	0	0	3	1	2008
E_177	3	17	1	1	0	0	0	0	0	1	3	1	2008
E_178	4	53	2	1	0	0	0	0	0	3	3	1	2008
E_179	7	9	1	1	1	1	1	0	2	10	3	1	2008
E_180	4	15	2	1	0	0	0	0	0	2	3	1	2008
E_181	7	28	1	1	1	1	1	1	3	2	3	1	2008
E_182	7	18	1	1	1	1	1	0	2	3	3	1	2008
E_183	3	12	2	1	0	0	0	0	0	4	3	1	2008
E_184	7	19	1	1	1	0	0	0	0	8	1	1	2008
E_185	4	59	2	1	0	0	0	0	0	1	3	1	2008
E_186	4	48	2	1	0	0	0	0	0	1	3	1	2008
E_187	7	28	1	1	1	1	0	0	1	3	3	1	2008
E_188	7	36	2	1	1	1	1	1	3	4	3	1	2008
E_189	7	8	2	1	1	1	1	0	2	3	3	1	2008
E_190	7	999	2	1	1	1	1	0	2	3	3	1	2008
E_191	4	55	2	1	0	0	0	0	0	3	3	1	2008
E_192	4	9	1	1	0	0	0	0	0	1	2	1	2008
E_193	7	39	1	1	0	0	0	0	0	1	3	1	2008
E_194	4	64	2	1	0	0	0	0	0	4	3	1	2008
E_195	7	8	1	1	1	1	1	0	2	2	2	1	2008
E_196	7	25	1	1	1	0	0	0	0	4	2	1	2008
E_197	4	999	2	1	0	0	0	0	0	3	2	1	2008
E_198	7	10	1	1	1	1	0	0	1	5	3	1	2008
E_199	2	14	1	1	0	0	0	0	0	4	4	2	2008
E_200	3	60	2	1	0	0	0	0	0	19	3	1	2008
E_201	4	55	2	1	0	0	0	0	0	7	1	1	2008
E_202	7	8	2	1	1	1	1	1	3	2	7	2	2008
E_203	4	42	2	2	0	0	0	0	0	6	3	1	2008
E_204	7	5	1	1	1	1	0	0	1	4	5	2	2008
E_205	7	7	2	1	1	1	0	0	1	4	5	2	2008
E_206	7	20	1	1	0	0	0	0	0	6	4	2	2008
E_207	7	24	1	1	1	1	1	0	2	15	3	1	2008
E_208	7	9	1	1	1	1	0	0	1	2	9	2	2008
E_209	7	6	2	1	1	0	0	0	0	2	9	2	2008
E_210	4	7	1	1	0	0	0	0	0	1	10	2	2008
E_211	7	40	2	1	1	1	0	0	1	7	4	2	2008
E_212	4	54	1	1	0	0	0	0	0	1	11	1	2008
E_213	3	5	1	1	0	0	0	0	0	6	6	2	2008
E_214	4	25	1	1	0	0	0	0	0	1	4	2	2008
E_215	4	25	1	1	0	0	0	0	0	1	4	2	2008
E_216	7	41	1	1	1	0	0	0	0	3	11	1	2008
E_217	7	18	2	1	1	0	0	0	0	13	2	1	2008
E_218	7	60	1	1	1	1	1	0	2	1	4	2	2008
E_219	4	6	2	1	0	0	0	0	0	0	4	2	2008
E_220	7	20	1	1	0	0	0	0	0	3	12	1	2008
E_221	7	50	1	1	1	1	0	0	1	0	4	2	2008
E_222	2	14	1	1	0	0	0	0	0	0	4	2	2008
E_223	5	42	1	1	0	0	0	0	0	4	4	2	2008
E_224	4	23	1	1	0	0	0	0	0	2	4	2	2008
E_225	7	12	1	1	0	0	0	0	0	8	10	2	2008
E_226	2	26	1	1	0	0	0	0	0	4	4	2	2008
E_227	4	14	1	1	0	0	0	0	0	1	4	2	2008
E_228	7	32	2	4	1	1	0	0	1	2	4	2	2008
E_229	5	10	1	1	0	0	0	0	0	4	4	2	2008
E_230	7	7	1	1	1	1	1	0	2	81	1	1	2008
E_231	4	15	1	1	0	0	0	0	0	1	4	2	2008
E_232	7	13	1	1	1	1	1	0	2	1	4	2	2008
E_233	4	3	1	1	0	0	0	0	0	2	4	2	2008
E_234	4	45	1	1	0	0	0	0	0	2	4	2	2008
E_235	4	9	1	1	0	0	0	0	0	21	3	1	2008
E_236	7	31	1	1	0	0	0	0	0	4	4	2	2008
E_237	4	24	1	1	0	0	0	0	0	4	4	2	2008
E_238	4	4	2	1	0	0	0	0	0	2	4	2	2008
E_239	4	27	2	1	0	0	0	0	0	2	4	2	2008
E_240	5	30	2	1	0	0	0	0	0	4	4	2	2008
E_241	7	5	1	1	1	1	0	0	1	7	4	2	2008
E_242	7	25	1	1	0	0	0	0	0	2	4	2	2008
E_243	7	6	2	1	1	1	1	0	2	2	4	2	2008
E_244	7	4	1	1	1	1	1	1	3	2	4	2	2008
E_245	7	26	2	1	1	1	0	0	1	3	4	2	2008
E_246	7	7	2	1	0	0	0	0	0	4	4	2	2008
E_247	7	12	1	1	1	1	1	0	2	6	4	2	2008
E_248	4	3	1	1	0	0	0	0	0	0	4	2	2008
E_249	7	7	2	1	1	1	0	0	1	2	4	2	2008
E_250	7	4	1	1	1	1	0	0	1	2	4	2	2008
E_251	5	42	1	1	0	0	0	0	0	5	4	2	2008
E_252	4	11	1	1	0	0	0	0	0	1	4	2	2008
E_253	7	13	2	1	1	1	0	0	1	2	4	2	2008
E_254	2	29	2	1	0	0	0	0	0	13	4	2	2008
E_255	1	50	2	1	0	0	0	0	0	47	3	1	2008
E_256	7	13	1	1	0	0	0	0	0	5	4	2	2008
E_257	5	40	1	1	0	0	0	0	0	13	4	2	2008
E_258	2	12	2	1	0	0	0	0	0	2	4	2	2008
E_259	7	7	1	1	1	0	0	0	0	2	4	2	2008
E_260	7	24	1	1	1	0	0	0	0	0	5	2	2008
E_261	7	42	1	1	1	1	1	1	3	0	2	1	2008
E_262	5	1	2	1	0	0	0	0	0	2	1	1	2008
E_263	4	14	1	1	0	0	0	0	0	1	4	2	2008
E_264	7	33	1	1	1	0	0	0	0	3	2	1	2008
E_265	7	12	2	1	1	1	1	0	2	13	4	2	2008
E_266	7	7	1	1	1	1	1	0	2	7	2	1	2008
E_267	5	14	1	1	0	0	0	0	0	1	5	2	2008
E_268	4	52	1	1	0	0	0	0	0	6	4	2	2008
E_269	7	999	2	4	1	0	0	0	0	1	5	2	2008
E_270	2	18	1	1	0	0	0	0	0	3	3	1	2008
E_271	2	18	2	1	0	0	0	0	0	14	4	2	2008
E_272	4	43	2	1	0	0	0	0	0	2	7	2	2008
E_273	4	36	2	1	0	0	0	0	0	6	5	2	2008
E_274	2	3	2	1	0	0	0	0	0	1	8	2	2008
E_275	7	12	1	1	0	0	0	0	0	5	4	2	2008
E_276	4	999	1	1	0	0	0	0	0	1	9	2	2008
E_277	7	6	1	1	0	0	0	0	0	2	10	2	2008
E_278	5	14	2	1	0	0	0	0	0	3	9	2	2008
E_279	4	39	2	2	0	0	0	0	0	3	10	2	2008
E_280	7	7	2	1	1	1	0	0	1	18	4	2	2008
E_281	7	34	2	1	1	1	0	0	1	19	4	2	2008
E_282	4	31	1	1	0	0	0	0	0	3	12	1	2008
E_283	7	5	2	1	1	1	0	0	1	10	6	2	2008
E_284	7	8	2	1	1	1	1	0	2	2	5	2	2008
E_285	7	15	1	1	0	0	0	0	0	2	5	2	2008
E_286	4	45	1	1	0	0	0	0	0	2	5	2	2008
E_287	7	7	1	1	1	1	1	1	3	3	5	2	2008
E_288	4	8	2	1	0	0	0	0	0	1	5	2	2008
E_289	7	15	1	1	1	1	1	0	2	3	5	2	2008
E_290	4	18	1	1	0	0	0	0	0	1	5	2	2008
E_291	7	7	2	1	0	0	0	0	0	2	5	2	2008
E_292	7	25	2	1	1	1	1	1	3	13	6	2	2008
E_293	7	4	1	1	1	1	1	1	3	14	5	2	2008
E_294	4	3	1	1	0	0	0	0	0	1	5	2	2008
E_295	4	2	1	1	0	0	0	0	0	1	5	2	2008
E_296	7	10	1	1	1	1	1	0	2	1	5	2	2008
E_297	4	32	1	1	0	0	0	0	0	0	5	2	2008
E_298	7	40	1	1	1	1	1	1	3	6	5	2	2008
E_299	5	28	2	1	0	0	0	0	0	1	5	2	2008
E_300	7	4	2	1	1	0	0	0	0	9	12	1	2008
E_301	7	10	1	1	0	0	0	0	0	18	3	1	2008
E_302	5	54	1	1	0	0	0	0	0	6	5	2	2008
E_303	2	52	2	1	0	0	0	0	0	3	5	2	2008
E_304	7	3	1	1	1	1	1	0	2	2	5	2	2008
E_305	5	20	2	1	0	0	0	0	0	4	5	2	2008
E_306	7	30	2	1	0	0	0	0	0	43	10	2	2008
E_307	4	45	2	1	0	0	0	0	0	3	5	2	2008
E_308	7	32	2	1	1	1	0	0	1	2	5	2	2008
E_309	4	10	1	1	0	0	0	0	0	2	5	2	2008
E_310	6	10	1	1	0	0	0	0	0	9	5	2	2008
E_311	4	10	2	1	0	0	0	0	0	0	5	2	2008
E_312	4	8	1	1	0	0	0	0	0	1	5	2	2008
E_313	2	40	2	1	0	0	0	0	0	2	5	2	2008
E_314	7	4	1	1	1	0	0	0	0	2	5	2	2008
E_315	6	16	1	1	0	0	0	0	0	10	5	2	2008
E_316	5	25	1	1	0	0	0	0	0	2	5	2	2008
E_317	7	5	1	1	1	1	0	0	1	2	5	2	2008
E_318	3	13	1	1	0	0	0	0	0	44	4	2	2008
E_319	4	30	1	1	0	0	0	0	0	1	5	2	2008
E_320	5	9	1	1	0	0	0	0	0	1	5	2	2008
E_321	2	6	1	1	0	0	0	0	0	2	5	2	2008
E_322	7	50	1	1	1	1	1	1	3	78	3	1	2008
E_323	4	4	2	2	0	0	0	0	0	3	5	2	2008
E_324	7	4	1	1	1	1	1	1	3	2	5	2	2008
E_325	7	25	2	3	1	1	1	0	2	3	5	2	2008
E_326	1	70	2	1	0	0	0	0	0	1	1	1	2008
E_327	7	10	2	1	0	0	0	0	0	3	5	2	2008
E_328	7	12	2	1	1	1	1	0	2	0	2	1	2008
E_329	7	46	1	1	1	1	0	0	1	8	5	2	2008
E_330	4	27	1	1	0	0	0	0	0	1	2	1	2008
E_331	5	38	1	1	0	0	0	0	0	4	5	2	2008
E_332	4	45	2	1	0	0	0	0	0	2	3	1	2008
E_333	7	8	2	1	0	0	0	0	0	5	5	2	2008
E_334	7	15	1	1	0	0	0	0	0	5	5	2	2008
E_335	5	10	1	1	0	0	0	0	0	15	5	2	2008
E_336	7	24	1	1	1	1	1	1	3	2	4	2	2008
E_337	7	22	1	1	1	1	1	1	3	2	4	2	2008
E_338	7	3	1	1	1	1	1	0	2	7	5	2	2008
E_339	4	17	1	1	0	0	0	0	0	1	5	2	2008
E_340	4	18	1	1	0	0	0	0	0	1	5	2	2008
E_341	4	18	2	1	0	0	0	0	0	1	6	2	2008
E_342	6	10	2	1	0	0	0	0	0	1	8	2	2008
E_343	4	21	1	1	0	0	0	0	0	0	9	2	2008
E_344	4	18	1	1	0	0	0	0	0	3	6	2	2008
E_345	7	8	1	1	1	1	0	0	1	2	7	2	2008
E_346	7	8	1	1	1	1	0	0	1	7	3	1	2008
E_347	7	6	1	1	1	1	1	1	3	2	9	2	2008
E_348	4	16	1	1	0	0	0	0	0	1	10	2	2008
E_349	2	85	1	1	0	0	0	0	0	7	5	2	2008
E_350	5	6	2	1	0	0	0	0	0	3	10	2	2008
E_351	3	28	1	1	0	0	0	0	0	3	10	2	2008
E_352	7	8	2	1	1	1	1	0	2	2	11	1	2008
E_353	7	7	1	1	1	1	1	0	2	2	11	1	2008
E_354	7	42	2	1	1	1	1	1	3	17	5	2	2008
E_355	7	6	2	1	1	1	1	0	2	3	6	2	2008
E_356	7	5	2	1	1	0	0	0	0	3	6	2	2008
E_357	7	8	1	1	1	1	1	1	3	2	6	2	2008
E_358	7	22	1	1	1	1	0	0	1	2	6	2	2008
E_359	7	7	1	1	1	1	1	1	3	1	6	2	2008
E_360	7	3	2	1	1	1	1	1	3	2	6	2	2008
E_361	7	19	2	1	1	1	1	1	3	7	6	2	2008
E_362	7	7	2	1	1	1	1	0	2	3	6	2	2008
E_363	7	10	1	1	1	1	1	0	2	3	6	2	2008
E_364	7	40	1	1	1	1	1	1	3	3	6	2	2008
E_365	1	22	2	1	0	0	0	0	0	10	6	2	2008
E_366	6	5	1	1	0	0	0	0	0	39	5	2	2008
E_367	7	30	1	1	1	1	1	0	2	3	6	2	2008
E_368	7	47	1	1	1	1	1	0	2	53	3	1	2008
E_369	7	15	1	1	1	1	1	0	2	5	6	2	2008
E_370	7	18	1	1	1	1	0	0	1	3	6	2	2008
E_371	7	4	1	1	1	1	1	0	2	3	6	2	2008
E_372	5	39	1	1	0	0	0	0	0	3	6	2	2008
E_373	5	26	2	2	0	0	0	0	0	2	6	2	2008
E_374	4	6	2	1	0	0	0	0	0	1	6	2	2008
E_375	4	45	2	1	0	0	0	0	0	1	6	2	2008
E_376	7	32	2	1	1	1	1	0	2	2	6	2	2008
E_377	7	13	1	1	1	1	1	1	3	5	6	2	2008
E_378	4	28	2	1	0	0	0	0	0	0	1	1	2008
E_379	4	17	1	1	0	0	0	0	0	1	6	2	2008
E_380	7	6	2	1	1	1	0	0	1	2	6	2	2008
E_381	5	5	2	1	0	0	0	0	0	1	1	1	2008
E_382	7	20	2	1	1	1	1	1	3	2	1	1	2008
E_383	4	35	2	1	0	0	0	0	0	1	2	1	2008
E_384	4	51	2	1	0	0	0	0	0	13	6	2	2008
E_385	5	28	1	1	0	0	0	0	0	1	2	1	2008
E_386	4	27	2	5	0	0	0	0	0	1	3	1	2008
E_387	7	19	1	1	0	0	0	0	0	3	1	1	2008
E_388	4	60	2	1	0	0	0	0	0	7	6	2	2008
E_389	4	10	1	1	0	0	0	0	0	1	3	1	2008
E_390	7	68	1	1	0	0	0	0	0	2	3	1	2008
E_391	4	70	2	1	0	0	0	0	0	1	4	2	2008
E_392	7	28	1	1	1	1	1	1	3	11	6	2	2008
E_393	4	32	1	1	0	0	0	0	0	12	6	2	2008
E_394	7	2	1	1	1	1	0	0	1	2	3	1	2008
E_395	5	6	2	1	0	0	0	0	0	2	3	1	2008
E_396	4	49	2	1	0	0	0	0	0	2	3	1	2008
E_397	7	9	2	1	1	1	1	1	3	4	2	1	2008
E_398	7	28	1	1	1	1	1	1	3	4	2	1	2008
E_399	2	4	1	1	0	0	0	0	0	2	4	2	2008
E_400	4	19	1	1	0	0	0	0	0	2	4	2	2008
E_401	4	11	1	5	0	0	0	0	0	1	5	2	2008
E_402	7	4	1	1	1	1	1	1	3	3	4	2	2008
E_403	2	2	1	1	0	0	0	0	0	3	5	2	2008
E_404	2	46	2	1	0	0	0	0	0	16	6	2	2008
E_405	7	75	1	1	1	1	0	0	1	7	1	1	2008
E_406	7	50	2	1	1	1	1	0	2	2	6	2	2008
E_407	2	20	2	1	0	0	0	0	0	6	2	1	2008
E_408	4	14	1	1	0	0	0	0	0	2	6	2	2008
E_409	7	13	2	1	1	1	0	0	1	4	4	2	2008
E_410	2	4	1	1	0	0	0	0	0	18	6	2	2008
E_411	4	32	2	1	0	0	0	0	0	31	8	2	2008
E_412	7	20	2	1	1	1	1	0	2	1	8	2	2008
E_413	7	7	1	1	0	0	0	0	0	38	1	1	2008
E_414	4	50	2	1	0	0	0	0	0	11	6	2	2008
E_415	7	14	1	1	1	1	1	1	3	10	1	1	2008
E_416	7	25	1	1	1	1	0	0	1	2	9	2	2008
E_417	7	6	1	1	1	1	0	0	1	5	7	2	2008
E_418	4	56	1	1	0	0	0	0	0	15	6	2	2008
E_419	7	20	2	1	1	1	1	0	2	3	10	2	2008
E_420	3	12	2	1	0	0	0	0	0	8	6	2	2008
E_421	7	5	2	1	1	1	1	0	2	5	9	2	2008
E_422	2	50	2	1	0	0	0	0	0	7	7	2	2008
E_423	3	5	1	1	0	0	0	0	0	29	6	2	2008
E_424	4	7	1	1	0	0	0	0	0	11	3	1	2008
E_425	5	11	1	1	0	0	0	0	0	1	7	2	2008
E_426	4	13	2	1	0	0	0	0	0	2	12	1	2008
E_427	7	56	2	1	1	1	1	0	2	2	2	1	2008
E_428	7	4	1	1	1	1	0	0	1	5	10	2	2008
E_429	4	6	1	1	0	0	0	0	0	2	7	2	2008
E_430	7	14	1	1	0	0	0	0	0	1	7	2	2008
E_431	6	70	2	1	0	0	0	0	0	3	7	2	2008
E_432	3	30	1	1	0	0	0	0	0	6	10	2	2008
E_433	5	15	1	1	0	0	0	0	0	3	7	2	2008
E_434	2	5	1	1	0	0	0	0	0	3	7	2	2008
E_435	2	12	2	1	0	0	0	0	0	6	11	1	2008
E_436	7	20	1	1	1	1	1	0	2	3	7	2	2008
E_437	4	20	2	1	0	0	0	0	0	1	7	2	2008
E_438	7	69	2	1	0	0	0	0	0	6	11	1	2008
E_439	7	62	1	1	1	1	1	0	2	10	7	2	2008
E_440	7	6	2	1	0	0	0	0	0	3	7	2	2008
E_441	1	30	2	1	0	0	0	0	0	3	7	2	2008
E_442	7	15	1	1	1	1	1	1	3	28	6	2	2008
E_443	7	2	2	1	1	1	1	0	2	13	5	2	2008
E_444	7	25	1	1	1	1	1	0	2	3	7	2	2008
E_445	2	11	1	1	0	0	0	0	0	7	11	1	2008
E_446	3	14	1	1	0	0	0	0	0	6	7	2	2008
E_447	7	2	1	1	0	0	0	0	0	1	7	2	2008
E_448	7	18	1	1	1	1	1	1	3	1	7	2	2008
E_449	7	3	1	1	1	1	0	0	1	1	7	2	2008
E_450	1	28	1	1	0	0	0	0	0	2	7	2	2008
E_451	1	8	2	1	0	0	0	0	0	4	7	2	2008
E_452	7	3	2	1	1	1	1	1	3	5	7	2	2008
E_453	4	27	2	1	0	0	0	0	0	1	7	2	2008
E_454	4	46	2	2	0	0	0	0	0	2	7	2	2008
E_455	7	80	1	1	1	1	1	1	3	4	7	2	2008
E_456	7	21	2	1	1	1	1	1	3	4	7	2	2008
E_457	2	40	1	1	0	0	0	0	0	3	7	2	2008
E_458	4	15	1	1	0	0	0	0	0	3	7	2	2008
E_459	7	6	2	1	1	1	1	0	2	4	7	2	2008
E_460	7	28	2	1	1	0	0	0	0	2	7	2	2008
E_461	7	16	2	5	1	0	0	0	0	16	8	2	2008
E_462	7	66	1	1	1	1	0	0	1	5	7	2	2008
E_463	7	8	2	1	1	1	1	1	3	1	7	2	2008
E_464	7	5	2	1	1	1	1	0	2	1	7	2	2008
E_465	7	4	1	1	1	1	1	0	2	1	7	2	2008
E_466	7	32	2	1	1	0	1	0	1	5	7	2	2008
E_467	7	12	1	1	1	1	1	1	3	2	7	2	2008
E_468	7	10	2	1	1	1	1	0	2	6	7	2	2008
E_469	7	44	2	1	1	1	1	0	2	2	7	2	2008
E_470	7	28	1	1	1	1	1	1	3	2	7	2	2008
E_471	7	66	1	1	1	1	1	0	2	10	7	2	2008
E_472	7	62	2	1	0	0	0	0	0	12	7	2	2008
E_473	4	68	2	1	0	0	0	0	0	5	7	2	2008
E_474	7	8	1	1	1	1	1	0	2	4	7	2	2008
E_475	7	4	1	1	1	1	1	0	2	4	7	2	2008
E_476	4	72	2	1	0	0	0	0	0	3	7	2	2008
E_477	7	6	2	1	1	1	1	1	3	3	7	2	2008
E_478	4	49	1	1	0	0	0	0	0	9	7	2	2008
E_479	7	48	2	1	1	1	1	1	3	2	7	2	2008
E_480	7	30	2	1	1	1	1	0	2	1	1	1	2008
E_481	4	27	1	1	0	0	0	0	0	2	2	1	2008
E_482	7	13	2	1	1	1	1	1	3	3	1	1	2008
E_483	7	15	2	1	1	1	1	1	3	3	1	1	2008
E_484	7	19	2	1	1	1	1	1	3	3	1	1	2008
E_485	7	20	2	1	1	1	0	0	1	1	3	1	2008
E_486	1	42	2	1	0	0	0	0	0	28	7	2	2008
E_487	7	6	2	1	1	0	0	0	0	7	7	2	2008
E_488	4	14	2	1	0	0	0	0	0	0	4	2	2008
E_489	7	5	1	1	1	1	1	1	3	3	2	1	2008
E_490	2	3	1	1	0	0	0	0	0	30	6	2	2008
E_491	4	16	2	1	0	0	0	0	0	2	3	1	2008
E_492	4	8	1	1	0	0	0	0	0	1	5	2	2008
E_493	7	37	1	1	1	1	1	0	2	9	7	2	2008
E_494	7	10	1	1	1	1	1	0	2	1	5	2	2008
E_495	4	21	1	1	0	0	0	0	0	2	4	2	2008
E_496	4	9	2	1	0	0	0	0	0	1	6	2	2008
E_497	5	8	2	1	0	0	0	0	0	2	5	2	2008
E_498	5	22	1	1	0	0	0	0	0	1	6	2	2008
E_499	7	48	1	5	1	1	0	0	1	11	7	2	2008
E_500	5	7	1	1	0	0	0	0	0	1	9	2	2008
E_501	3	18	2	1	0	0	0	0	0	2	8	2	2008
E_502	5	13	1	1	0	0	0	0	0	5	6	2	2008
E_503	2	30	2	1	0	0	0	0	0	2	9	2	2008
E_504	2	48	1	1	0	0	0	0	0	2	9	2	2008
E_505	7	10	2	1	1	1	1	1	3	6	5	2	2008
E_506	7	13	1	1	1	1	1	0	2	3	8	2	2008
E_507	4	28	2	1	0	0	0	0	0	1	11	1	2008
E_508	2	6	1	1	0	0	0	0	0	2	10	2	2008
E_509	7	6	1	1	1	1	1	0	2	3	9	2	2008
E_510	2	28	2	2	0	0	0	0	0	7	5	2	2008
E_511	4	7	1	1	0	0	0	0	0	3	9	2	2008
E_512	7	28	1	1	0	0	0	0	0	1	11	1	2008
E_513	1	67	2	1	0	0	0	0	0	59	6	2	2008
E_514	2	54	1	1	0	0	0	0	0	3	10	2	2008
E_515	7	40	1	1	0	0	0	0	0	4	10	2	2008
E_516	6	41	2	1	0	0	0	0	0	13	1	1	2008
E_517	7	19	2	1	1	1	1	1	3	2	12	1	2008
E_518	7	13	1	1	1	1	1	1	3	3	11	1	2008
E_519	7	40	1	1	1	1	1	1	3	2	12	1	2008
E_520	3	18	2	1	0	0	0	0	0	6	9	2	2008
E_521	5	5	1	1	0	0	0	0	0	2	8	2	2008
E_522	7	6	2	1	1	1	1	1	3	1	8	2	2008
E_523	2	16	1	1	0	0	0	0	0	4	8	2	2008
E_524	1	28	1	1	0	0	0	0	0	5	8	2	2008
E_525	7	3	2	1	1	1	1	0	2	2	8	2	2008
E_526	2	45	1	1	0	0	0	0	0	13	5	2	2008
E_527	4	12	2	1	0	0	0	0	0	1	8	2	2008
E_528	4	4	2	1	0	0	0	0	0	1	8	2	2008
E_529	4	30	1	1	0	0	0	0	0	3	8	2	2008
E_530	7	48	2	1	1	1	1	1	3	3	8	2	2008
E_531	7	17	2	1	1	1	1	1	3	4	8	2	2008
E_532	7	11	2	1	1	1	1	0	2	2	8	2	2008
E_533	7	35	1	1	1	1	1	0	2	2	8	2	2008
E_534	4	36	2	1	0	0	0	0	0	1	8	2	2008
E_535	5	8	1	1	0	0	0	0	0	1	8	2	2008
E_536	5	5	1	1	0	0	0	0	0	5	8	2	2008
E_537	4	30	2	1	0	0	0	0	0	1	8	2	2008
E_538	4	75	1	1	0	0	0	0	0	1	8	2	2008
E_539	2	61	2	1	0	0	0	0	0	49	4	2	2008
E_540	5	12	1	1	0	0	0	0	0	2	8	2	2008
E_541	5	23	1	1	0	0	0	0	0	2	8	2	2008
E_542	7	10	1	1	1	1	1	1	3	2	8	2	2008
E_543	7	7	1	1	1	1	1	1	3	2	8	2	2008
E_544	7	6	2	1	1	1	1	1	3	2	8	2	2008
E_545	7	8	2	1	1	1	1	1	3	2	8	2	2008
E_546	4	3	1	1	0	0	0	0	0	3	8	2	2008
E_547	4	30	1	1	0	0	0	0	0	1	8	2	2008
E_548	3	20	1	1	0	0	0	0	0	2	8	2	2008
E_549	4	9	1	1	0	0	0	0	0	2	8	2	2008
E_550	5	16	2	1	0	0	0	0	0	1	8	2	2008
E_551	4	12	2	1	0	0	0	0	0	0	8	2	2008
E_552	5	40	2	1	0	0	0	0	0	1	8	2	2008
E_553	7	5	1	1	0	0	0	0	0	1	8	2	2008
E_554	7	15	2	1	1	1	1	0	2	1	8	2	2008
E_555	4	6	2	1	0	0	0	0	0	1	8	2	2008
E_556	4	5	2	1	0	0	0	0	0	6	8	2	2008
E_557	3	17	1	1	0	0	0	0	0	2	8	2	2008
E_558	3	68	1	1	0	0	0	0	0	2	8	2	2008
E_559	3	14	1	1	0	0	0	0	0	2	8	2	2008
E_560	7	30	1	1	1	1	1	1	3	1	8	2	2008
E_561	7	50	2	1	1	1	1	1	3	0	1	1	2008
E_562	2	40	2	1	0	0	0	0	0	4	8	2	2008
E_563	4	40	1	1	0	0	0	0	0	9	8	2	2008
E_564	7	15	1	1	1	0	0	0	0	17	8	2	2008
E_565	7	5	1	1	1	0	0	0	0	3	8	2	2008
E_566	4	35	1	1	0	0	0	0	0	1	1	1	2008
E_567	7	9	2	1	1	1	1	0	2	2	8	2	2008
E_568	7	9	2	1	1	1	1	0	2	2	8	2	2008
E_569	7	6	1	1	1	1	1	0	2	4	8	2	2008
E_570	6	78	1	1	0	0	0	0	0	9	8	2	2008
E_571	4	19	2	1	0	0	0	0	0	1	2	1	2008
E_572	4	13	1	1	0	0	0	0	0	2	1	1	2008
E_573	7	78	1	2	1	1	0	0	1	10	8	2	2008
E_574	4	29	2	1	0	0	0	0	0	1	3	1	2008
E_575	4	4	2	1	0	0	0	0	0	1	6	2	2008
E_576	7	12	2	1	0	0	0	0	0	6	2	1	2008
E_577	7	10	1	1	0	0	0	0	0	1	7	2	2008
E_578	7	49	1	1	1	1	1	1	3	2	6	2	2008
E_579	4	22	1	1	0	0	0	0	0	9	8	2	2008
E_580	6	7	2	1	0	0	0	0	0	19	8	2	2008
E_581	7	28	2	1	1	1	1	0	2	3	7	2	2008
E_582	7	5	1	1	1	1	1	1	3	2	8	2	2008
E_583	3	18	1	1	0	0	0	0	0	5	6	2	2008
E_584	7	1	2	1	1	1	1	1	3	1	10	2	2008
E_585	5	47	1	1	0	0	0	0	0	3	8	2	2008
E_586	7	4	2	1	1	1	1	1	3	1	11	1	2008
E_587	4	9	2	1	0	0	0	0	0	2	10	2	2008
E_588	4	9	1	1	0	0	0	0	0	3	12	1	2008
E_589	7	14	1	1	1	1	1	1	3	2	9	2	2008
E_590	7	40	2	1	1	1	1	0	2	4	11	1	2008
E_591	7	50	2	1	0	0	0	0	0	1	9	2	2008
E_592	3	56	1	1	0	0	0	0	0	6	9	2	2008
E_593	4	36	2	1	0	0	0	0	0	2	9	2	2008
E_594	4	27	2	1	0	0	0	0	0	54	7	2	2008
E_595	7	5	2	1	1	1	1	1	3	10	6	2	2008
E_596	4	68	2	1	0	0	0	0	0	2	9	2	2008
E_597	4	15	2	1	0	0	0	0	0	1	9	2	2008
E_598	5	49	1	1	0	0	0	0	0	0	9	2	2008
E_599	4	10	2	1	0	0	0	0	0	3	9	2	2008
E_600	3	36	2	1	0	0	0	0	0	10	8	2	2008
E_601	5	12	1	1	0	0	0	0	0	1	9	2	2008
E_602	4	18	2	1	0	0	0	0	0	1	9	2	2008
E_603	4	8	1	5	0	0	0	0	0	4	9	2	2008
E_604	5	36	2	1	0	0	0	0	0	1	9	2	2008
E_605	5	42	1	1	0	0	0	0	0	12	7	2	2008
E_606	4	28	2	1	0	0	0	0	0	0	9	2	2008
E_607	4	9	1	1	0	0	0	0	0	2	9	2	2008
E_608	4	12	1	1	0	0	0	0	0	97	6	2	2008
E_609	7	13	1	1	0	0	0	0	0	5	9	2	2008
E_610	5	24	1	1	0	0	0	0	0	1	9	2	2008
E_611	7	12	1	1	1	1	1	1	3	16	9	2	2008
E_612	7	12	1	1	0	0	0	0	0	1	9	2	2008
E_613	2	30	1	1	0	0	0	0	0	2	9	2	2008
E_614	7	7	1	1	1	1	1	1	3	3	9	2	2008
E_615	3	13	1	1	0	0	0	0	0	20	5	2	2008
E_616	4	11	1	1	0	0	0	0	0	1	9	2	2008
E_617	2	12	1	1	0	0	0	0	0	2	9	2	2008
E_618	7	7	1	1	1	1	1	1	3	1	9	2	2008
E_619	4	13	2	2	0	0	0	0	0	0	9	2	2008
E_620	4	5	2	1	0	0	0	0	0	8	9	2	2008
E_621	4	4	2	1	0	0	0	0	0	5	9	2	2008
E_622	2	73	1	1	0	0	0	0	0	22	7	2	2008
E_623	7	43	1	1	1	1	1	1	3	1	9	2	2008
E_624	7	4	2	1	1	1	1	1	3	2	9	2	2008
E_625	4	20	2	1	0	0	0	0	0	2	9	2	2008
E_626	7	12	1	1	1	1	1	1	3	1	9	2	2008
E_627	7	70	1	1	1	1	0	0	1	10	9	2	2008
E_628	6	9	1	1	0	0	0	0	0	11	9	2	2008
E_629	7	56	1	1	1	1	1	1	3	12	9	2	2008
E_630	7	19	2	1	1	1	1	1	3	13	9	2	2008
E_631	4	20	2	1	0	0	0	0	0	6	9	2	2008
E_632	7	17	2	1	1	1	0	0	1	9	9	2	2008
E_633	7	10	1	1	1	1	1	1	3	1	4	2	2008
E_634	5	11	1	1	0	0	0	0	0	1	4	2	2008
E_635	7	7	1	1	1	1	1	1	3	1	4	2	2008
E_636	2	6	1	1	0	0	0	0	0	2	4	2	2008
E_637	7	8	1	1	1	1	1	0	2	3	3	1	2008
E_638	4	27	1	1	0	0	0	0	0	4	2	1	2008
E_639	7	7	1	1	1	1	1	0	2	3	4	2	2008
E_640	7	3	1	1	1	1	1	0	2	3	4	2	2008
E_641	2	11	1	1	0	0	0	0	0	2	5	2	2008
E_642	7	36	1	1	1	1	1	1	3	1	6	2	2008
E_643	7	45	2	1	1	1	1	1	3	1	6	2	2008
E_644	2	40	2	1	0	0	0	0	0	13	9	2	2008
E_645	7	35	1	1	1	1	0	0	1	9	9	2	2008
E_646	7	2	1	1	1	1	1	1	3	4	3	1	2008
E_647	7	3	1	1	1	1	1	1	3	1	7	2	2008
E_648	7	12	1	1	0	0	0	0	0	5	3	1	2008
E_649	7	9	1	1	1	1	1	1	3	2	6	2	2008
E_650	4	32	1	1	0	0	0	0	0	1	7	2	2008
E_651	7	6	1	1	1	1	1	0	2	3	6	2	2008
E_652	4	30	1	1	0	0	0	0	0	1	9	2	2008
E_653	3	33	2	1	0	0	0	0	0	2	9	2	2008
E_654	4	10	2	1	0	0	0	0	0	1	10	2	2008
E_655	7	5	2	1	1	1	1	0	2	7	6	2	2008
E_656	7	8	1	1	1	1	1	0	2	9	4	2	2008
E_657	7	18	1	1	1	1	1	0	2	3	10	2	2008
E_658	7	33	1	1	0	0	0	0	0	15	9	2	2008
E_659	7	62	1	1	0	0	0	0	0	15	9	2	2008
E_660	4	72	1	1	0	0	0	0	0	1	12	1	2008
E_661	7	7	1	1	1	1	0	0	1	3	10	2	2008
E_662	7	30	2	1	1	1	0	0	1	3	10	2	2008
E_663	7	3	1	1	1	1	0	0	1	3	10	2	2008
E_664	7	3	1	1	1	1	0	0	1	3	10	2	2008
E_665	1	36	2	1	0	0	0	0	0	3	10	2	2008
E_666	7	45	2	1	1	1	1	0	2	1	10	2	2008
E_667	7	10	2	1	1	1	1	0	2	2	12	1	2008
E_668	7	15	2	1	1	1	1	1	3	14	1	1	2008
E_669	7	40	2	1	1	1	1	1	3	14	1	1	2008
E_670	4	64	2	1	0	0	0	0	0	1	10	2	2008
E_671	4	8	1	1	0	0	0	0	0	1	10	2	2008
E_672	7	36	1	1	1	1	1	1	3	1	10	2	2008
E_673	4	50	1	1	0	0	0	0	0	2	10	2	2008
E_674	7	55	2	2	0	0	0	0	0	21	9	2	2008
E_675	7	32	1	1	1	1	0	0	1	9	8	2	2008
E_676	7	7	1	1	1	1	0	0	1	2	10	2	2008
E_677	4	8	1	1	0	0	0	0	0	1	10	2	2008
E_678	4	37	2	1	0	0	0	0	0	9	11	1	2008
E_679	7	47	1	1	1	1	1	0	2	8	10	2	2008
E_680	7	20	2	1	1	1	1	0	2	4	10	2	2008
E_681	7	12	1	1	1	1	1	0	2	5	10	2	2008
E_682	7	40	1	1	1	1	1	0	2	11	11	1	2008
E_683	7	9	1	1	1	1	1	0	2	2	10	2	2008
E_684	7	28	1	1	1	1	1	0	2	134	11	1	2008
E_685	7	13	1	1	1	1	1	1	3	4	10	2	2008
E_686	7	28	1	5	1	1	1	1	3	4	10	2	2008
E_687	7	45	1	1	1	1	1	0	2	5	10	2	2008
E_688	7	11	1	1	1	1	1	1	3	10	10	2	2008
E_689	4	24	1	1	0	0	0	0	0	7	10	2	2008
E_690	7	3	1	1	1	1	1	1	3	4	10	2	2008
E_691	4	4	1	1	0	0	0	0	0	1	10	2	2008
E_692	4	5	1	1	0	0	0	0	0	1	10	2	2008
E_693	7	3	1	1	1	1	1	0	2	6	10	2	2008
E_694	7	7	1	1	1	1	1	0	2	6	10	2	2008
E_695	2	67	1	1	0	0	0	0	0	1	10	2	2008
E_696	4	6	2	1	0	0	0	0	0	1	10	2	2008
E_697	7	15	2	1	1	1	1	1	3	2	10	2	2008
E_698	7	21	1	1	1	1	1	0	2	4	10	2	2008
E_699	7	20	2	1	1	1	1	1	3	4	10	2	2008
E_700	3	27	2	1	0	0	0	0	0	7	10	2	2008
E_701	7	2	2	1	1	1	1	1	3	1	3	1	2008
E_702	7	9	1	1	0	0	0	0	0	2	2	1	2008
E_703	4	14	1	1	0	0	0	0	0	2	2	1	2008
E_704	4	7	2	6	0	0	0	0	0	0	5	2	2008
E_705	3	14	1	1	0	0	0	0	0	33	3	1	2008
E_706	7	60	2	1	1	1	1	1	3	2	4	2	2008
E_707	7	31	2	1	1	1	0	0	1	1	5	2	2008
E_708	4	70	2	1	0	0	0	0	0	1	6	2	2008
E_709	5	36	1	1	0	0	0	0	0	3	5	2	2008
E_710	7	9	2	1	0	0	0	0	0	8	10	2	2008
E_711	2	32	2	1	0	0	0	0	0	11	10	2	2008
E_712	7	16	1	1	1	1	1	0	2	3	7	2	2008
E_713	7	7	1	1	1	1	1	0	2	1	9	2	2008
E_714	7	19	1	1	1	1	1	0	2	1	9	2	2008
E_715	7	17	1	1	1	1	0	0	1	3	7	2	2008
E_716	7	5	1	1	1	1	0	0	1	2	8	2	2008
E_717	7	42	2	1	1	1	1	0	2	1	9	2	2008
E_718	6	5	1	1	0	0	0	0	0	1	11	1	2008
E_719	1	12	1	1	0	0	0	0	0	4	7	2	2008
E_720	7	13	1	1	1	1	0	0	1	2	10	2	2008
E_721	7	44	2	2	1	1	1	1	3	8	4	2	2008
E_722	7	44	1	2	1	1	1	1	3	7	5	2	2008
E_723	5	38	2	1	0	0	0	0	0	1	12	1	2008
E_724	7	28	1	1	0	0	0	0	0	5	8	2	2008
E_725	2	50	2	1	0	0	0	0	0	3	10	2	2008
E_726	4	14	1	1	0	0	0	0	0	2	12	1	2008
E_727	7	15	1	1	1	1	1	1	3	1	11	1	2008
E_728	7	15	1	1	1	1	1	1	3	1	11	1	2008
E_729	4	51	2	1	0	0	0	0	0	2	11	1	2008
E_730	7	29	2	1	1	1	0	0	1	3	11	1	2008
E_731	4	24	1	1	0	0	0	0	0	2	11	1	2008
E_732	5	6	1	1	0	0	0	0	0	7	10	2	2008
E_733	4	40	1	1	0	0	0	0	0	1	11	1	2008
E_734	5	4	1	1	0	0	0	0	0	1	11	1	2008
E_735	3	11	2	1	0	0	0	0	0	5	11	1	2008
E_736	7	90	1	2	1	1	0	0	1	3	11	1	2008
E_737	4	19	1	1	0	0	0	0	0	0	11	1	2008
E_738	7	34	2	1	1	1	1	1	3	1	11	1	2008
E_739	3	40	1	1	0	0	0	0	0	2	11	1	2008
E_740	7	2	2	1	1	1	1	0	2	2	11	1	2008
E_741	4	18	2	1	0	0	0	0	0	6	11	1	2008
E_742	4	15	1	1	0	0	0	0	0	1	11	1	2008
E_743	2	55	1	1	0	0	0	0	0	0	11	1	2008
E_744	4	20	1	1	0	0	0	0	0	2	11	1	2008
E_745	6	20	2	1	0	0	0	0	0	5	11	1	2008
E_746	7	28	2	1	0	0	0	0	0	3	11	1	2008
E_747	7	32	2	1	0	0	0	0	0	3	11	1	2008
E_748	5	35	1	1	0	0	0	0	0	2	11	1	2008
E_749	4	8	1	1	0	0	0	0	0	2	11	1	2008
E_750	7	10	1	1	0	0	0	0	0	3	11	1	2008
E_751	4	46	2	1	0	0	0	0	0	1	11	1	2008
E_752	4	18	2	1	0	0	0	0	0	1	11	1	2008
E_753	4	18	1	1	0	0	0	0	0	1	11	1	2008
E_754	4	7	1	1	0	0	0	0	0	2	11	1	2008
E_755	5	10	1	1	0	0	0	0	0	5	11	1	2008
E_756	7	5	1	1	1	0	0	0	0	17	11	1	2008
E_757	1	48	1	1	0	0	0	0	0	1	2	1	2008
E_758	4	7	2	1	0	0	0	0	0	1	2	1	2008
E_759	4	18	1	1	0	0	0	0	0	3	2	1	2008
E_760	7	18	1	1	1	1	0	0	1	4	1	1	2008
E_761	7	1	2	1	1	1	1	0	2	2	5	2	2008
E_762	4	8	2	1	0	0	0	0	0	3	4	2	2008
E_763	4	18	2	1	0	0	0	0	0	1	7	2	2008
E_764	2	45	2	1	0	0	0	0	0	1	8	2	2008
E_765	4	27	2	1	0	0	0	0	0	2	7	2	2008
E_766	7	33	1	1	0	0	0	0	0	2	7	2	2008
E_767	2	20	2	1	0	0	0	0	0	3	6	2	2008
E_768	7	12	1	1	0	0	0	0	0	5	5	2	2008
E_769	4	35	1	1	0	0	0	0	0	4	6	2	2008
E_770	4	5	1	1	0	0	0	0	0	2	8	2	2008
E_771	7	58	2	4	1	1	1	1	3	9	1	1	2008
E_772	7	40	1	1	0	0	0	0	0	3	7	2	2008
E_773	7	9	1	1	0	0	0	0	0	2	9	2	2008
E_774	3	30	1	1	0	0	0	0	0	2	10	2	2008
E_775	4	8	1	1	0	0	0	0	0	1	11	1	2008
E_776	7	32	2	1	1	1	1	1	3	2	12	1	2008
E_777	2	42	1	1	0	0	0	0	0	3	12	1	2008
E_778	4	33	1	1	0	0	0	0	0	1	12	1	2008
E_779	7	9	1	1	1	1	1	0	2	1	12	1	2008
E_780	4	19	1	1	0	0	0	0	0	3	12	1	2008
E_781	2	12	2	1	0	0	0	0	0	6	12	1	2008
E_782	7	7	1	1	1	0	0	0	0	3	12	1	2008
E_783	7	8	2	1	1	1	1	1	3	1	12	1	2008
E_784	2	68	1	1	0	0	0	0	0	3	12	1	2008
E_785	4	13	2	1	0	0	0	0	0	4	12	1	2008
E_786	4	5	1	1	0	0	0	0	0	0	12	1	2008
E_787	5	64	2	1	0	0	0	0	0	24	11	1	2008
E_788	4	14	1	1	0	0	0	0	0	1	12	1	2008
E_789	5	25	2	1	0	0	0	0	0	2	12	1	2008
E_790	2	13	1	1	0	0	0	0	0	3	12	1	2008
E_791	7	47	2	1	1	1	1	1	3	0	12	1	2008
E_792	5	42	1	1	0	0	0	0	0	7	12	1	2008
E_793	7	4	1	1	1	1	1	1	3	2	12	1	2008
E_794	7	12	2	1	1	1	1	1	3	1	12	1	2008
E_795	4	8	1	1	0	0	0	0	0	1	12	1	2008
E_796	7	3	2	1	1	1	0	0	1	2	12	1	2008
E_797	7	6	1	1	1	1	1	1	3	6	12	1	2008
E_798	2	29	2	1	0	0	0	0	0	6	12	1	2008
E_799	3	15	1	1	0	0	0	0	0	3	12	1	2008
E_800	4	9	1	1	0	0	0	0	0	2	12	1	2008
E_801	2	3	1	1	0	0	0	0	0	3	12	1	2008
E_802	4	21	2	1	0	0	0	0	0	1	12	1	2008
E_803	4	9	2	1	0	0	0	0	0	1	12	1	2008
E_804	2	30	2	1	0	0	0	0	0	5	2	1	2009
E_805	4	22	2	1	0	0	0	0	0	1	12	1	2009
E_806	7	20	2	1	1	0	0	0	0	1	12	1	2009
E_807	7	2	2	1	1	1	1	1	3	1	12	1	2009
E_808	7	18	1	1	1	1	1	1	3	1	1	1	2009
E_809	4	19	1	1	0	0	0	0	0	3	12	1	2009
E_810	4	82	2	1	0	0	0	0	0	1	2	1	2009
E_811	7	13	1	1	1	1	1	0	2	3	1	1	2009
E_812	7	10	2	1	1	1	1	0	2	3	1	1	2009
E_813	7	8	2	1	1	1	1	1	3	9	12	1	2009
E_814	4	4	1	1	0	0	0	0	0	0	4	2	2009
E_815	4	17	1	1	0	0	0	0	0	23	12	1	2009
E_816	7	3	1	1	1	1	0	0	1	6	12	1	2009
E_817	7	11	1	1	1	1	0	0	1	4	1	1	2009
E_818	4	12	2	1	0	0	0	0	0	12	12	1	2009
E_819	5	13	1	1	0	0	0	0	0	6	1	1	2009
E_820	2	17	2	1	0	0	0	0	0	10	12	1	2009
E_821	7	65	2	1	1	1	1	1	3	1	9	2	2009
E_822	3	32	1	1	0	0	0	0	0	11	2	1	2009
E_823	7	51	1	1	1	1	1	1	3	6	8	2	2009
E_824	7	30	1	1	1	1	1	0	2	7	7	2	2009
E_825	7	12	1	1	1	1	1	0	2	2	1	1	2009
E_826	3	52	1	1	0	0	0	0	0	2	1	1	2009
E_827	7	30	1	1	1	1	1	1	3	15	12	1	2009
E_828	5	52	1	1	0	0	0	0	0	15	1	1	2009
E_829	2	14	2	1	0	0	0	0	0	32	12	1	2009
E_830	4	31	2	1	0	0	0	0	0	1	1	1	2009
E_831	7	7	1	1	1	1	1	0	2	3	1	1	2009
E_832	1	8	1	1	0	0	0	0	0	3	1	1	2009
E_833	7	12	2	1	1	1	1	1	3	3	1	1	2009
E_834	7	13	1	1	1	1	1	1	3	4	1	1	2009
E_835	4	47	1	1	0	0	0	0	0	1	1	1	2009
E_836	7	8	2	1	1	1	1	1	3	5	1	1	2009
E_837	7	2	2	1	1	1	1	1	3	6	1	1	2009
E_838	4	52	1	1	0	0	0	0	0	1	1	1	2009
E_839	7	57	1	1	1	1	0	0	1	13	8	2	2009
E_840	4	12	1	1	0	0	0	0	0	1	1	1	2009
E_841	5	10	1	1	0	0	0	0	0	4	1	1	2009
E_842	7	5	1	1	1	1	1	1	3	1	1	1	2009
E_843	2	25	2	1	0	0	0	0	0	22	1	1	2009
E_844	4	19	1	1	0	0	0	0	0	4	1	1	2009
E_845	2	12	1	1	0	0	0	0	0	13	10	2	2009
E_846	4	8	1	1	0	0	0	0	0	1	1	1	2009
E_847	7	5	1	1	1	1	1	1	3	9	2	1	2009
E_848	4	12	2	1	0	0	0	0	0	0	1	1	2009
E_849	4	18	1	1	0	0	0	0	0	1	1	1	2009
E_850	5	11	1	1	0	0	0	0	0	2	1	1	2009
E_851	7	10	1	1	1	1	0	0	1	2	1	1	2009
E_852	7	10	2	1	0	0	0	0	0	7	1	1	2009
E_853	5	14	1	1	0	0	0	0	0	5	1	1	2009
E_854	7	8	2	1	1	1	1	1	3	13	3	1	2009
E_855	5	7	2	1	0	0	0	0	0	7	1	1	2009
E_856	5	6	1	1	0	0	0	0	0	5	3	1	2009
E_857	4	42	1	1	0	0	0	0	0	0	1	1	2009
E_858	2	46	1	1	0	0	0	0	0	19	12	1	2009
E_859	4	8	2	1	0	0	0	0	0	1	1	1	2009
E_860	7	25	1	1	0	0	0	0	0	2	1	1	2009
E_861	4	72	1	1	0	0	0	0	0	2	1	1	2009
E_862	4	70	1	1	0	0	0	0	0	0	2	1	2009
E_863	2	50	2	1	0	0	0	0	0	1	1	1	2009
E_864	4	40	1	1	0	0	0	0	0	3	1	1	2009
E_865	3	9	1	1	0	0	0	0	0	8	1	1	2009
E_866	7	2	2	1	1	1	1	1	3	1	2	1	2009
E_867	5	60	1	1	0	0	0	0	0	4	1	1	2009
E_868	7	72	2	4	1	1	1	0	2	10	1	1	2009
E_869	3	20	1	1	0	0	0	0	0	2	2	1	2009
E_870	7	35	2	1	1	1	1	1	3	1	3	1	2009
E_871	1	10	1	1	0	0	0	0	0	1	3	1	2009
E_872	7	4	2	1	1	1	1	1	3	3	3	1	2009
E_873	4	13	1	1	0	0	0	0	0	2	5	2	2009
E_874	7	30	1	1	1	1	1	1	3	4	3	1	2009
E_875	7	20	1	1	1	1	0	0	1	3	4	2	2009
E_876	4	50	1	1	0	0	0	0	0	1	8	2	2009
E_877	7	50	2	1	0	0	0	0	0	3	6	2	2009
E_878	3	4	1	1	0	0	0	0	0	3	7	2	2009
E_879	7	6	1	1	1	1	1	1	3	3	7	2	2009
E_880	7	25	1	1	1	1	1	0	2	7	3	1	2009
E_881	4	20	2	1	0	0	0	0	0	1	9	2	2009
E_882	3	3	2	1	0	0	0	0	0	3	8	2	2009
E_883	4	60	1	1	0	0	0	0	0	2	9	2	2009
E_884	4	40	2	1	0	0	0	0	0	2	9	2	2009
E_885	7	5	1	1	1	1	0	0	1	3	8	2	2009
E_886	4	10	1	1	0	0	0	0	0	2	9	2	2009
E_887	3	48	1	1	0	0	0	0	0	1	11	1	2009
E_888	7	42	2	1	1	1	0	0	1	1	11	1	2009
E_889	4	4	1	1	0	0	0	0	0	11	2	1	2009
E_890	4	19	2	1	0	0	0	0	0	0	2	1	2009
E_891	4	21	1	1	0	0	0	0	0	1	2	1	2009
E_892	4	28	2	1	0	0	0	0	0	0	2	1	2009
E_893	4	15	2	1	0	0	0	0	0	1	2	1	2009
E_894	7	9	1	1	1	1	1	0	2	5	2	1	2009
E_895	2	56	1	1	0	0	0	0	0	5	2	1	2009
E_896	4	16	2	1	0	0	0	0	0	0	2	1	2009
E_897	2	14	2	1	0	0	0	0	0	3	2	1	2009
E_898	4	17	1	1	0	0	0	0	0	1	2	1	2009
E_899	3	68	1	1	0	0	0	0	0	3	2	1	2009
E_900	7	80	1	1	1	1	1	1	3	3	2	1	2009
E_901	4	9	1	1	0	0	0	0	0	1	2	1	2009
E_902	7	8	1	1	1	1	1	1	3	3	2	1	2009
E_903	5	11	1	1	0	0	0	0	0	62	12	1	2009
E_904	7	12	2	1	0	0	0	0	0	16	2	1	2009
E_905	2	14	2	1	0	0	0	0	0	2	2	1	2009
E_906	4	11	1	1	0	0	0	0	0	1	2	1	2009
E_907	4	8	1	1	0	0	0	0	0	1	2	1	2009
E_908	4	18	1	1	0	0	0	0	0	1	2	1	2009
E_909	4	13	1	1	0	0	0	0	0	1	2	1	2009
E_910	4	7	1	1	0	0	0	0	0	2	2	1	2009
E_911	7	30	1	1	0	0	0	0	0	7	2	1	2009
E_912	2	11	1	1	0	0	0	0	0	4	2	1	2009
E_913	7	14	1	1	0	0	0	0	0	2	2	1	2009
E_914	7	20	2	1	1	1	1	0	2	2	2	1	2009
E_915	7	32	1	1	1	1	0	0	1	2	2	1	2009
E_916	5	2	2	1	0	0	0	0	0	3	2	1	2009
E_917	4	10	2	1	0	0	0	0	0	2	2	1	2009
E_918	4	48	2	1	0	0	0	0	0	2	2	1	2009
E_919	4	15	1	1	0	0	0	0	0	2	2	1	2009
E_920	7	25	1	1	1	1	1	1	3	28	2	1	2009
E_921	4	30	1	1	0	0	0	0	0	1	2	1	2009
E_922	2	7	1	1	0	0	0	0	0	2	1	1	2009
E_923	4	14	2	1	0	0	0	0	0	1	2	1	2009
E_924	4	51	1	1	0	0	0	0	0	14	2	1	2009
E_925	7	12	1	1	1	1	1	1	3	2	2	1	2009
E_926	2	14	1	1	0	0	0	0	0	8	2	1	2009
E_927	7	57	2	1	0	0	0	0	0	8	2	1	2009
E_928	5	11	1	1	0	0	0	0	0	7	2	1	2009
E_929	7	12	2	1	0	0	0	0	0	3	2	1	2009
E_930	7	14	1	1	1	1	1	1	3	1	5	2	2009
E_931	4	65	2	1	0	0	0	0	0	0	6	2	2009
E_932	7	17	2	1	1	1	1	0	2	2	5	2	2009
E_933	7	20	2	1	1	1	1	0	2	5	2	1	2009
E_934	4	40	1	1	0	0	0	0	0	0	8	2	2009
E_935	4	4	2	1	0	0	0	0	0	2	6	2	2009
E_936	7	4	1	1	1	1	1	1	3	2	7	2	2009
E_937	4	46	1	1	0	0	0	0	0	1	8	2	2009
E_938	4	46	2	1	0	0	0	0	0	2	7	2	2009
E_939	1	4	2	1	0	0	0	0	0	2	7	2	2009
E_940	7	32	1	1	1	1	1	1	3	3	6	2	2009
E_941	4	70	2	1	0	0	0	0	0	1	9	2	2009
E_942	1	35	1	1	0	0	0	0	0	4	6	2	2009
E_943	7	5	1	1	1	1	1	1	3	2	9	2	2009
E_944	7	6	2	1	1	1	1	1	3	4	7	2	2009
E_945	4	75	2	1	0	0	0	0	0	2	9	2	2009
E_946	7	12	2	1	1	1	1	0	2	2	9	2	2009
E_947	2	37	1	1	0	0	0	0	0	1	11	1	2009
E_948	7	7	1	1	1	1	1	0	2	13	2	1	2009
E_949	4	29	2	1	0	0	0	0	0	3	11	1	2009
E_950	2	9	1	1	0	0	0	0	0	1	3	1	2009
E_951	4	39	1	1	0	0	0	0	0	2	3	1	2009
E_952	4	4	2	1	0	0	0	0	0	3	3	1	2009
E_953	4	25	2	1	0	0	0	0	0	2	3	1	2009
E_954	4	8	1	1	0	0	0	0	0	1	3	1	2009
E_955	4	9	1	1	0	0	0	0	0	2	3	1	2009
E_956	4	20	2	1	0	0	0	0	0	2	3	1	2009
E_957	4	11	1	1	0	0	0	0	0	2	3	1	2009
E_958	2	9	1	1	0	0	0	0	0	17	2	1	2009
E_959	4	8	1	1	0	0	0	0	0	1	3	1	2009
E_960	5	11	1	1	0	0	0	0	0	3	3	1	2009
E_961	7	16	1	1	1	1	1	0	2	4	3	1	2009
E_962	7	10	2	1	1	1	1	1	3	1	3	1	2009
E_963	7	7	2	1	1	1	1	1	3	1	3	1	2009
E_964	7	9	1	1	1	1	1	1	3	1	3	1	2009
E_965	7	1	2	1	1	1	1	1	3	1	3	1	2009
E_966	7	4	2	1	1	1	1	0	2	1	3	1	2009
E_967	7	15	2	1	1	0	0	0	0	7	3	1	2009
E_968	4	49	2	1	0	0	0	0	0	1	3	1	2009
E_969	5	12	1	1	0	0	0	0	0	2	3	1	2009
E_970	7	4	2	1	1	1	1	1	3	1	3	1	2009
E_971	7	8	2	1	1	1	1	0	2	1	3	1	2009
E_972	7	5	1	1	1	1	1	1	3	1	3	1	2009
E_973	7	29	2	1	1	1	1	1	3	1	3	1	2009
E_974	4	5	2	1	0	0	0	0	0	1	3	1	2009
E_975	5	5	1	1	0	0	0	0	0	2	3	1	2009
E_976	4	15	2	1	0	0	0	0	0	1	3	1	2009
E_977	5	35	2	1	0	0	0	0	0	8	3	1	2009
E_978	2	7	1	1	0	0	0	0	0	3	3	1	2009
E_979	5	15	2	1	0	0	0	0	0	4	3	1	2009
E_980	3	25	1	1	0	0	0	0	0	4	3	1	2009
E_981	7	6	2	1	1	1	1	1	3	1	3	1	2009
E_982	6	15	2	1	0	0	0	0	0	3	3	1	2009
E_983	4	24	1	1	0	0	0	0	0	2	3	1	2009
E_984	2	50	2	1	0	0	0	0	0	5	3	1	2009
E_985	1	18	1	1	0	0	0	0	0	5	3	1	2009
E_986	5	10	1	1	0	0	0	0	0	1	3	1	2009
E_987	4	49	1	1	0	0	0	0	0	5	3	1	2009
E_988	7	7	2	1	1	1	1	1	3	3	3	1	2009
E_989	4	15	1	1	0	0	0	0	0	2	3	1	2009
E_990	5	10	2	1	0	0	0	0	0	1	3	1	2009
E_991	7	30	2	1	1	1	1	0	2	0	3	1	2009
E_992	7	28	1	1	0	0	0	0	0	3	3	1	2009
E_993	5	15	1	1	0	0	0	0	0	24	7	2	2009
E_994	4	49	2	2	0	0	0	0	0	5	3	1	2009
E_995	7	28	1	1	0	0	0	0	0	2	3	1	2009
E_996	2	35	2	1	0	0	0	0	0	2	3	1	2009
E_997	1	12	2	1	0	0	0	0	0	3	3	1	2009
E_998	7	9	1	1	1	1	1	0	2	23	9	2	2009
E_999	5	7	1	1	0	0	0	0	0	3	3	1	2009
E_1000	2	5	1	1	0	0	0	0	0	2	3	1	2009
E_1001	4	8	1	1	0	0	0	0	0	1	2	1	2009
E_1002	4	16	2	1	0	0	0	0	0	1	2	1	2009
E_1003	4	32	1	1	0	0	0	0	0	4	3	1	2009
E_1004	7	12	1	1	1	1	0	0	1	2	2	1	2009
E_1005	4	19	2	1	0	0	0	0	0	1	3	1	2009
E_1006	4	9	1	1	0	0	0	0	0	1	5	2	2009
E_1007	7	31	2	1	0	0	0	0	0	17	3	1	2009
E_1008	7	19	1	1	1	1	1	0	2	1	7	2	2009
E_1009	4	35	1	1	0	0	0	0	0	2	7	2	2009
E_1010	7	16	1	1	1	1	0	0	1	4	5	2	2009
E_1011	7	14	1	1	1	1	0	0	1	4	5	2	2009
E_1012	5	14	2	1	0	0	0	0	0	1	8	2	2009
E_1013	7	6	1	1	1	1	0	0	1	1	8	2	2009
E_1014	5	18	1	1	0	0	0	0	0	6	4	2	2009
E_1015	7	58	2	1	1	1	1	0	2	3	7	2	2009
E_1016	4	58	1	1	0	0	0	0	0	2	12	1	2009
E_1017	4	45	2	1	0	0	0	0	0	5	9	2	2009
E_1018	4	60	2	1	0	0	0	0	0	2	12	1	2009
E_1019	7	6	1	1	1	1	0	0	1	5	10	2	2009
E_1020	2	15	1	1	0	0	0	0	0	2	4	2	2009
E_1021	5	4	1	1	0	0	0	0	0	4	11	1	2009
E_1022	7	4	2	1	1	1	1	0	2	8	8	2	2009
E_1023	7	5	2	1	1	1	0	0	1	3	4	2	2009
E_1024	1	38	1	1	0	0	0	0	0	4	12	1	2009
E_1025	7	28	2	1	1	1	1	1	3	3	4	2	2009
E_1026	4	15	1	1	0	0	0	0	0	2	4	2	2009
E_1027	7	19	1	1	1	1	1	1	3	1	4	2	2009
E_1028	3	9	2	1	0	0	0	0	0	6	12	1	2009
E_1029	7	22	2	1	1	1	1	1	3	1	4	2	2009
E_1030	7	50	2	1	1	1	1	1	3	2	4	2	2009
E_1031	4	9	1	1	0	0	0	0	0	2	4	2	2009
E_1032	7	12	1	1	1	1	1	1	3	2	4	2	2009
E_1033	4	45	1	1	0	0	0	0	0	2	4	2	2009
E_1034	4	55	1	1	0	0	0	0	0	2	4	2	2009
E_1035	7	50	2	1	1	1	1	1	3	2	4	2	2009
E_1036	7	70	1	1	1	1	1	0	2	3	4	2	2009
E_1037	7	9	1	1	1	1	1	0	2	4	4	2	2009
E_1038	4	60	2	1	0	0	0	0	0	1	4	2	2009
E_1039	3	16	1	1	0	0	0	0	0	2	4	2	2009
E_1040	4	70	2	1	0	0	0	0	0	1	4	2	2009
E_1041	4	15	1	1	0	0	0	0	0	0	4	2	2009
E_1042	4	49	2	1	0	0	0	0	0	0	4	2	2009
E_1043	2	13	1	1	0	0	0	0	0	5	4	2	2009
E_1044	7	13	2	1	1	1	1	1	3	2	4	2	2009
E_1045	4	9	2	1	0	0	0	0	0	1	4	2	2009
E_1046	4	20	2	1	0	0	0	0	0	1	4	2	2009
E_1047	7	6	2	1	1	1	1	1	3	1	4	2	2009
E_1048	4	9	1	1	0	0	0	0	0	3	4	2	2009
E_1049	7	13	1	1	1	1	1	1	3	2	4	2	2009
E_1050	7	18	1	1	1	1	0	0	1	4	4	2	2009
E_1051	1	10	2	1	0	0	0	0	0	2	4	2	2009
E_1052	7	5	1	1	0	0	0	0	0	2	4	2	2009
E_1053	4	40	2	1	0	0	0	0	0	1	4	2	2009
E_1054	3	6	2	1	0	0	0	0	0	4	4	2	2009
E_1055	7	11	2	1	1	1	1	0	2	1	4	2	2009
E_1056	4	1	2	1	0	0	0	0	0	1	4	2	2009
E_1057	7	20	1	1	1	1	1	1	3	1	4	2	2009
E_1058	2	23	2	1	0	0	0	0	0	3	4	2	2009
E_1059	4	8	1	1	0	0	0	0	0	4	4	2	2009
E_1060	7	3	1	1	0	0	0	0	0	1	4	2	2009
E_1061	7	14	1	1	1	1	1	0	2	11	4	2	2009
E_1062	7	7	2	1	1	1	1	1	3	15	3	1	2009
E_1063	2	16	1	1	0	0	0	0	0	53	3	1	2009
E_1064	7	15	1	1	1	1	0	0	1	4	4	2	2009
E_1065	7	14	2	1	1	1	0	0	1	5	4	2	2009
E_1066	4	13	2	1	0	0	0	0	0	0	3	1	2009
E_1067	5	8	1	1	0	0	0	0	0	2	2	1	2009
E_1068	7	30	2	2	0	0	0	0	0	9	4	2	2009
E_1069	7	23	1	1	0	0	0	0	0	2	3	1	2009
E_1070	2	9	1	1	0	0	0	0	0	3	1	1	2009
E_1071	7	23	2	1	1	1	1	1	3	1	4	2	2009
E_1072	5	12	2	1	0	0	0	0	0	5	4	2	2009
E_1073	4	8	1	1	0	0	0	0	0	1	4	2	2009
E_1074	4	76	1	1	0	0	0	0	0	0	6	2	2009
E_1075	2	7	1	1	0	0	0	0	0	3	3	1	2009
E_1076	1	29	1	1	0	0	0	0	0	2	6	2	2009
E_1077	4	40	2	1	0	0	0	0	0	3	6	2	2009
E_1078	2	16	1	1	0	0	0	0	0	5	4	2	2009
E_1079	2	12	2	1	0	0	0	0	0	1	8	2	2009
E_1080	7	20	1	1	1	1	0	0	1	4	6	2	2009
E_1081	4	30	1	1	0	0	0	0	0	1	9	2	2009
E_1082	4	45	1	1	0	0	0	0	0	8	3	1	2009
E_1083	4	71	1	1	0	0	0	0	0	2	10	2	2009
E_1084	4	12	2	1	0	0	0	0	0	3	10	2	2009
E_1085	4	25	1	1	0	0	0	0	0	2	12	1	2009
E_1086	5	80	1	1	0	0	0	0	0	11	3	1	2009
E_1087	4	26	2	1	0	0	0	0	0	2	5	2	2009
E_1088	4	17	1	1	0	0	0	0	0	9	6	2	2009
E_1089	4	34	2	2	0	0	0	0	0	3	5	2	2009
E_1090	7	19	2	1	1	1	1	1	3	1	5	2	2009
E_1091	3	6	1	1	0	0	0	0	0	1	5	2	2009
E_1092	7	10	2	1	1	1	1	0	2	3	5	2	2009
E_1093	7	5	2	1	1	1	1	1	3	2	5	2	2009
E_1094	7	36	2	1	1	1	1	1	3	4	5	2	2009
E_1095	4	58	2	1	0	0	0	0	0	1	5	2	2009
E_1096	2	8	2	1	0	0	0	0	0	35	4	2	2009
E_1097	4	28	2	1	0	0	0	0	0	1	5	2	2009
E_1098	4	15	1	1	0	0	0	0	0	1	5	2	2009
E_1099	7	3	1	1	1	1	1	1	3	2	5	2	2009
E_1100	4	32	2	1	0	0	0	0	0	1	5	2	2009
E_1101	7	68	2	1	1	1	1	0	2	6	5	2	2009
E_1102	5	5	1	1	0	0	0	0	0	5	5	2	2009
E_1103	5	30	2	1	0	0	0	0	0	2	5	2	2009
E_1104	4	7	1	5	0	0	0	0	0	2	5	2	2009
E_1105	4	13	1	1	0	0	0	0	0	1	5	2	2009
E_1106	7	25	1	1	0	0	0	0	0	13	5	2	2009
E_1107	5	32	1	1	0	0	0	0	0	4	5	2	2009
E_1108	7	8	2	1	0	0	0	0	0	2	5	2	2009
E_1109	4	18	2	1	0	0	0	0	0	18	8	2	2009
E_1110	4	8	1	1	0	0	0	0	0	1	5	2	2009
E_1111	4	4	2	1	0	0	0	0	0	1	5	2	2009
E_1112	4	6	1	1	0	0	0	0	0	1	5	2	2009
E_1113	4	38	2	1	0	0	0	0	0	3	5	2	2009
E_1114	4	43	1	1	0	0	0	0	0	1	5	2	2009
E_1115	7	11	2	1	1	1	1	0	2	90	5	2	2009
E_1116	6	30	1	1	0	0	0	0	0	13	5	2	2009
E_1117	7	41	1	1	1	1	1	0	2	1	5	2	2009
E_1118	7	42	1	1	1	1	1	1	3	3	5	2	2009
E_1119	4	19	1	1	0	0	0	0	0	12	5	2	2009
E_1120	4	14	1	1	0	0	0	0	0	3	5	2	2009
E_1121	4	13	1	1	0	0	0	0	0	1	5	2	2009
E_1122	7	18	2	1	1	1	1	0	2	6	1	1	2009
E_1123	4	55	1	1	0	0	0	0	0	1	1	1	2009
E_1124	7	8	2	1	0	0	0	0	0	9	5	2	2009
E_1125	7	34	1	1	1	1	1	0	2	1	1	1	2009
E_1126	7	23	2	1	1	1	1	1	3	2	1	1	2009
E_1127	4	3	1	1	0	0	0	0	0	2	1	1	2009
E_1128	7	37	1	1	1	1	1	1	3	3	5	2	2009
E_1129	4	5	1	1	0	0	0	0	0	1	2	1	2009
E_1130	1	33	1	1	0	0	0	0	0	1	2	1	2009
E_1131	7	5	2	1	1	1	1	0	2	4	5	2	2009
E_1132	7	24	1	1	1	1	1	0	2	2	2	1	2009
E_1133	2	42	1	1	0	0	0	0	0	3	1	1	2009
E_1134	7	9	2	1	0	0	0	0	0	6	5	2	2009
E_1135	7	80	2	1	0	0	0	0	0	2	3	1	2009
E_1136	7	15	1	1	1	1	1	0	2	1	4	2	2009
E_1137	7	72	1	1	1	1	1	1	3	1	5	2	2009
E_1138	4	27	2	1	0	0	0	0	0	1	7	2	2009
E_1139	7	18	2	1	1	1	1	1	3	1	7	2	2009
E_1140	7	48	2	1	1	1	1	1	3	1	7	2	2009
E_1141	7	21	2	1	1	1	1	1	3	1	7	2	2009
E_1142	7	5	1	1	1	1	1	1	3	1	7	2	2009
E_1143	4	7	2	1	0	0	0	0	0	1	7	2	2009
E_1144	7	10	1	1	1	1	1	1	3	1	7	2	2009
E_1145	4	29	1	1	0	0	0	0	0	3	6	2	2009
E_1146	7	3	1	1	1	1	1	0	2	1	8	2	2009
E_1147	1	15	1	1	0	0	0	0	0	5	5	2	2009
E_1148	2	70	2	1	0	0	0	0	0	1	9	2	2009
E_1149	5	22	2	1	0	0	0	0	0	2	8	2	2009
E_1150	2	30	1	1	0	0	0	0	0	3	7	2	2009
E_1151	4	6	1	1	0	0	0	0	0	0	10	2	2009
E_1152	4	10	1	1	0	0	0	0	0	1	10	2	2009
E_1153	4	7	2	1	0	0	0	0	0	1	11	1	2009
E_1154	4	31	2	1	0	0	0	0	0	1	11	1	2009
E_1155	7	3	1	1	1	1	1	1	3	2	10	2	2009
E_1156	7	9	1	1	1	1	1	1	3	5	10	2	2009
E_1157	5	45	2	1	0	0	0	0	0	3	12	1	2009
E_1158	4	23	1	1	0	0	0	0	0	2	6	2	2009
E_1159	2	35	1	1	0	0	0	0	0	3	6	2	2009
E_1160	7	5	2	1	1	1	0	0	1	15	1	1	2009
E_1161	4	23	1	1	0	0	0	0	0	1	6	2	2009
E_1162	4	7	2	1	0	0	0	0	0	1	6	2	2009
E_1163	7	5	1	1	1	1	1	0	2	3	6	2	2009
E_1164	1	25	1	1	0	0	0	0	0	2	6	2	2009
E_1165	2	30	2	1	0	0	0	0	0	22	5	2	2009
E_1166	4	37	2	1	0	0	0	0	0	1	6	2	2009
E_1167	2	4	2	1	0	0	0	0	0	1	6	2	2009
E_1168	1	8	2	1	0	0	0	0	0	0	6	2	2009
E_1169	5	18	2	1	0	0	0	0	0	1	6	2	2009
E_1170	7	50	1	1	1	1	1	1	3	2	6	2	2009
E_1171	5	12	2	1	0	0	0	0	0	2	6	2	2009
E_1172	1	9	2	1	0	0	0	0	0	3	6	2	2009
E_1173	7	4	2	1	0	0	0	0	0	3	6	2	2009
E_1174	2	5	1	1	0	0	0	0	0	2	6	2	2009
E_1175	7	7	2	1	0	0	0	0	0	2	6	2	2009
E_1176	2	80	1	1	0	0	0	0	0	8	6	2	2009
E_1177	4	70	2	1	0	0	0	0	0	12	10	2	2009
E_1178	7	5	1	1	1	1	0	0	1	4	6	2	2009
E_1179	7	9	1	1	1	1	0	0	1	3	6	2	2009
E_1180	2	68	2	1	0	0	0	0	0	4	6	2	2009
E_1181	7	36	1	1	1	1	1	1	3	1	6	2	2009
E_1182	7	21	1	1	1	1	1	1	3	2	6	2	2009
E_1183	2	24	2	1	0	0	0	0	0	2	6	2	2009
E_1184	2	26	1	1	0	0	0	0	0	55	1	1	2009
E_1185	4	2	1	1	0	0	0	0	0	1	6	2	2009
E_1186	3	28	2	1	0	0	0	0	0	2	6	2	2009
E_1187	2	51	2	1	0	0	0	0	0	1	6	2	2009
E_1188	2	6	1	1	0	0	0	0	0	2	6	2	2009
E_1189	4	11	1	1	0	0	0	0	0	9	6	2	2009
E_1190	4	5	1	1	0	0	0	0	0	2	6	2	2009
E_1191	7	38	2	1	0	0	0	0	0	8	3	1	2009
E_1192	2	35	1	1	0	0	0	0	0	1	6	2	2009
E_1193	5	5	2	1	0	0	0	0	0	2	6	2	2009
E_1194	7	7	1	1	1	1	0	0	1	2	6	2	2009
E_1195	4	13	1	1	0	0	0	0	0	1	6	2	2009
E_1196	2	8	2	1	0	0	0	0	0	1	6	2	2009
E_1197	4	38	1	1	0	0	0	0	0	1	6	2	2009
E_1198	4	72	1	1	0	0	0	0	0	1	6	2	2009
E_1199	4	55	1	1	0	0	0	0	0	1	6	2	2009
E_1200	2	30	2	1	0	0	0	0	0	5	6	2	2009
E_1201	7	10	1	1	1	1	1	1	3	5	6	2	2009
E_1202	4	53	2	1	0	0	0	0	0	8	6	2	2009
E_1203	7	2	1	1	1	1	1	0	2	1	3	1	2009
E_1204	2	40	2	1	0	0	0	0	0	3	1	1	2009
E_1205	7	30	1	1	0	0	0	0	0	5	6	2	2009
E_1206	4	8	2	1	0	0	0	0	0	3	3	1	2009
E_1207	7	21	1	1	1	1	1	1	3	7	6	2	2009
E_1208	7	4	2	1	0	0	0	0	0	3	3	1	2009
E_1209	7	18	2	1	1	1	0	0	1	2	4	2	2009
E_1210	5	6	1	1	0	0	0	0	0	4	2	1	2009
E_1211	5	15	1	1	0	0	0	0	0	2	5	2	2009
E_1212	5	3	1	1	0	0	0	0	0	1	6	2	2009
E_1213	4	55	2	1	0	0	0	0	0	31	7	2	2009
E_1214	4	12	1	1	0	0	0	0	0	1	7	2	2009
E_1215	4	23	2	1	0	0	0	0	0	2	7	2	2009
E_1216	4	9	1	1	0	0	0	0	0	4	5	2	2009
E_1217	2	25	1	1	0	0	0	0	0	5	4	2	2009
E_1218	2	12	1	1	0	0	0	0	0	2	7	2	2009
E_1219	2	30	1	1	0	0	0	0	0	8	2	1	2009
E_1220	2	20	1	1	0	0	0	0	0	4	8	2	2009
E_1221	7	48	2	2	1	1	1	0	2	2	11	1	2009
E_1222	7	14	1	1	1	1	1	0	2	2	11	1	2009
E_1223	7	12	1	1	1	1	1	0	2	2	11	1	2009
E_1224	4	20	1	1	0	0	0	0	0	1	12	1	2009
E_1225	7	7	1	1	1	1	0	0	1	4	9	2	2009
E_1226	4	21	2	1	0	0	0	0	0	1	7	2	2009
E_1227	7	76	2	1	1	1	1	0	2	3	11	1	2009
E_1228	4	50	1	2	0	0	0	0	0	3	11	1	2009
E_1229	7	11	1	1	1	1	0	0	1	1	7	2	2009
E_1230	5	12	2	1	0	0	0	0	0	5	10	2	2009
E_1231	7	11	2	1	1	1	1	0	2	3	12	1	2009
E_1232	5	14	1	1	0	0	0	0	0	2	7	2	2009
E_1233	4	5	2	1	0	0	0	0	0	1	7	2	2009
E_1234	4	4	1	1	0	0	0	0	0	3	12	1	2009
E_1235	3	12	1	4	0	0	0	0	0	1	7	2	2009
E_1236	3	14	2	4	0	0	0	0	0	1	7	2	2009
E_1237	3	10	1	4	0	0	0	0	0	1	7	2	2009
E_1238	2	21	2	1	0	0	0	0	0	1	7	2	2009
E_1239	5	50	2	1	0	0	0	0	0	1	7	2	2009
E_1240	7	15	1	1	1	1	0	0	1	2	7	2	2009
E_1241	4	8	1	1	0	0	0	0	0	1	7	2	2009
E_1242	4	39	2	1	0	0	0	0	0	2	7	2	2009
E_1243	4	20	2	1	0	0	0	0	0	4	7	2	2009
E_1244	7	9	1	1	0	0	0	0	0	3	7	2	2009
E_1245	2	5	2	1	0	0	0	0	0	2	7	2	2009
E_1246	2	8	1	1	0	0	0	0	0	16	5	2	2009
E_1247	7	9	1	1	1	1	1	1	3	1	7	2	2009
E_1248	5	56	1	1	0	0	0	0	0	2	7	2	2009
E_1249	4	13	2	1	0	0	0	0	0	1	7	2	2009
E_1250	7	5	1	1	1	1	1	1	3	1	7	2	2009
E_1251	1	47	1	1	0	0	0	0	0	9	3	1	2009
E_1252	4	38	2	1	0	0	0	0	0	4	7	2	2009
E_1253	4	5	2	1	0	0	0	0	0	2	7	2	2009
E_1254	4	25	1	1	0	0	0	0	0	2	7	2	2009
E_1255	7	48	1	1	1	1	0	0	1	4	7	2	2009
E_1256	4	25	2	1	0	0	0	0	0	0	7	2	2009
E_1257	6	20	1	1	0	0	0	0	0	3	7	2	2009
E_1258	4	60	2	1	0	0	0	0	0	5	7	2	2009
E_1259	4	4	2	1	0	0	0	0	0	3	7	2	2009
E_1260	7	2	1	1	1	1	1	0	2	5	7	2	2009
E_1261	2	6	1	1	0	0	0	0	0	3	7	2	2009
E_1262	7	35	2	1	1	1	1	0	2	3	3	1	2009
E_1263	5	13	1	1	0	0	0	0	0	7	7	2	2009
E_1264	7	10	1	1	1	1	0	0	1	3	7	2	2009
E_1265	7	7	1	1	1	1	1	0	2	1	7	2	2009
E_1266	7	66	2	1	1	1	0	0	1	2	7	2	2009
E_1267	7	50	1	1	1	1	0	0	1	9	7	2	2009
E_1268	7	4	2	1	1	1	1	0	2	5	7	2	2009
E_1269	7	4	2	1	1	1	1	0	2	2	1	1	2009
E_1270	7	3	2	1	1	1	1	0	2	2	1	1	2009
E_1271	4	21	1	1	0	0	0	0	0	2	1	1	2009
E_1272	7	46	1	1	1	1	1	0	2	2	1	1	2009
E_1273	4	27	2	1	0	0	0	0	0	2	1	1	2009
E_1274	7	4	2	1	1	1	0	0	1	1	2	1	2009
E_1275	4	6	1	1	0	0	0	0	0	1	2	1	2009
E_1276	7	8	1	1	1	1	0	0	1	6	7	2	2009
E_1277	4	10	2	1	0	0	0	0	0	7	7	2	2009
E_1278	7	7	1	1	1	1	1	1	3	4	7	2	2009
E_1279	4	12	1	1	0	0	0	0	0	1	3	1	2009
E_1280	7	12	1	1	1	1	1	1	3	3	3	1	2009
E_1281	4	70	2	1	0	0	0	0	0	2	4	2	2009
E_1282	7	36	2	1	1	1	1	0	2	4	2	1	2009
E_1283	7	15	1	1	1	1	1	0	2	4	2	1	2009
E_1284	4	21	1	1	0	0	0	0	0	0	6	2	2009
E_1285	3	42	1	1	0	0	0	0	0	3	3	1	2009
E_1286	4	10	1	1	0	0	0	0	0	2	5	2	2009
E_1287	7	4	1	1	1	1	1	0	2	2	5	2	2009
E_1288	7	7	1	1	1	1	1	1	3	2	7	2	2009
E_1289	5	12	1	1	0	0	0	0	0	2	8	2	2009
E_1290	4	28	2	1	0	0	0	0	0	1	10	2	2009
E_1291	2	5	2	1	0	0	0	0	0	1	10	2	2009
E_1292	7	22	1	1	1	1	1	0	2	1	12	1	2009
E_1293	7	3	2	1	1	1	0	0	1	2	12	1	2009
E_1294	4	9	1	1	0	0	0	0	0	1	8	2	2009
E_1295	7	43	1	2	0	0	0	0	0	2	12	1	2009
E_1296	2	75	1	1	0	0	0	0	0	2	8	2	2009
E_1297	7	7	1	1	1	1	1	1	3	4	8	2	2009
E_1298	4	16	2	1	0	0	0	0	0	1	8	2	2009
E_1299	4	27	2	1	0	0	0	0	0	0	8	2	2009
E_1300	7	9	2	1	1	1	1	0	2	1	8	2	2009
E_1301	7	58	1	1	1	1	0	0	1	5	8	2	2009
E_1302	4	29	1	1	0	0	0	0	0	0	8	2	2009
E_1303	4	38	1	1	0	0	0	0	0	0	8	2	2009
E_1304	4	40	2	1	0	0	0	0	0	1	8	2	2009
E_1305	7	11	2	1	1	1	1	1	3	2	8	2	2009
E_1306	2	15	1	1	0	0	0	0	0	6	8	2	2009
E_1307	4	10	2	1	0	0	0	0	0	1	8	2	2009
E_1308	7	9	2	1	1	1	1	1	3	2	8	2	2009
E_1309	5	10	1	1	0	0	0	0	0	2	8	2	2009
E_1310	7	22	1	1	1	1	1	0	2	4	8	2	2009
E_1311	4	18	2	1	0	0	0	0	0	1	8	2	2009
E_1312	4	7	2	1	0	0	0	0	0	0	8	2	2009
E_1313	7	64	1	1	1	1	1	1	3	1	8	2	2009
E_1314	7	4	2	1	1	1	0	0	1	2	8	2	2009
E_1315	7	12	1	1	1	1	1	0	2	2	8	2	2009
E_1316	6	14	1	1	0	0	0	0	0	1	8	2	2009
E_1317	4	14	1	1	0	0	0	0	0	1	8	2	2009
E_1318	7	32	2	1	1	1	0	0	1	12	8	2	2009
E_1319	7	16	1	1	1	1	1	0	2	1	8	2	2009
E_1320	7	28	1	1	1	1	0	0	1	4	8	2	2009
E_1321	4	15	2	1	0	0	0	0	0	4	8	2	2009
E_1322	7	8	2	1	0	0	0	0	0	4	8	2	2009
E_1323	1	10	1	1	0	0	0	0	0	4	8	2	2009
E_1324	4	13	2	1	0	0	0	0	0	1	8	2	2009
E_1325	7	12	1	1	1	1	1	1	3	2	8	2	2009
E_1326	4	8	1	1	0	0	0	0	0	2	8	2	2009
E_1327	3	20	1	1	0	0	0	0	0	2	8	2	2009
E_1328	7	14	2	1	1	1	0	0	1	2	8	2	2009
E_1329	7	30	2	1	1	1	1	0	2	5	8	2	2009
E_1330	7	76	2	6	0	0	0	0	0	10	8	2	2009
E_1331	2	4	1	2	0	0	0	0	0	5	8	2	2009
E_1332	7	15	1	1	1	1	1	1	3	3	8	2	2009
E_1333	7	3	1	1	1	1	0	0	1	3	8	2	2009
E_1334	7	15	2	1	1	1	0	0	1	7	8	2	2009
E_1335	7	8	2	1	1	1	0	0	1	7	8	2	2009
E_1336	4	30	1	1	0	0	0	0	0	0	1	1	2009
E_1337	7	27	1	1	1	1	0	0	1	1	1	1	2009
E_1338	1	16	2	1	0	0	0	0	0	1	2	1	2009
E_1339	4	22	2	1	0	0	0	0	0	0	4	2	2009
E_1340	2	23	2	1	0	0	0	0	0	1	4	2	2009
E_1341	7	9	1	1	1	1	1	1	3	2	5	2	2009
E_1342	7	15	2	1	1	1	1	0	2	6	1	1	2009
E_1343	7	26	1	1	1	1	1	0	2	1	6	2	2009
E_1344	4	30	1	2	0	0	0	0	0	6	2	1	2009
E_1345	4	67	1	1	0	0	0	0	0	1	7	2	2009
E_1346	4	11	1	1	0	0	0	0	0	2	6	2	2009
E_1347	5	8	2	1	0	0	0	0	0	2	6	2	2009
E_1348	4	15	1	1	0	0	0	0	0	0	8	2	2009
E_1349	7	14	2	1	0	0	0	0	0	25	8	2	2009
E_1350	2	39	1	1	0	0	0	0	0	1	9	2	2009
E_1351	4	7	1	1	0	0	0	0	0	1	9	2	2009
E_1352	5	12	2	1	0	0	0	0	0	1	9	2	2009
E_1353	2	65	2	1	0	0	0	0	0	9	2	1	2009
E_1354	7	4	1	1	1	1	1	1	3	3	8	2	2009
E_1355	4	23	1	1	0	0	0	0	0	2	9	2	2009
E_1356	7	22	1	1	1	1	1	1	3	7	4	2	2009
E_1357	7	30	2	1	1	1	1	1	3	1	9	2	2009
E_1358	1	17	1	1	0	0	0	0	0	2	12	1	2009
E_1359	7	9	1	1	1	1	0	0	1	2	12	1	2009
E_1360	5	38	2	1	0	0	0	0	0	4	10	2	2009
E_1361	7	9	1	1	1	1	0	0	1	5	9	2	2009
E_1362	7	8	1	1	1	1	0	0	1	4	10	2	2009
E_1363	7	52	1	1	1	1	1	1	3	6	8	2	2009
E_1364	7	4	1	1	1	1	1	1	3	2	12	1	2009
E_1365	7	9	1	1	1	1	0	0	1	4	12	1	2009
E_1366	5	25	1	1	0	0	0	0	0	32	8	2	2009
E_1367	7	46	1	1	1	1	1	0	2	15	1	1	2009
E_1368	7	37	2	1	1	1	1	0	2	15	1	1	2009
E_1369	4	19	1	1	0	0	0	0	0	3	9	2	2009
E_1370	4	57	1	1	0	0	0	0	0	6	10	2	2009
E_1371	7	16	1	1	1	0	0	0	0	2	9	2	2009
E_1372	7	20	1	1	1	1	0	0	1	32	8	2	2009
E_1373	7	14	1	1	1	1	1	0	2	2	9	2	2009
E_1374	7	77	1	1	0	0	0	0	0	5	9	2	2009
E_1375	4	45	2	1	0	0	0	0	0	3	9	2	2009
E_1376	2	35	1	1	0	0	0	0	0	2	9	2	2009
E_1377	2	14	1	1	0	0	0	0	0	9	10	2	2009
E_1378	4	56	1	1	0	0	0	0	0	3	9	2	2009
E_1379	7	80	2	1	1	1	1	1	3	3	9	2	2009
E_1380	7	22	1	1	1	1	1	1	3	4	9	2	2009
E_1381	2	16	1	1	0	0	0	0	0	3	9	2	2009
E_1382	7	58	1	1	0	0	0	0	0	3	9	2	2009
E_1383	7	50	1	1	1	1	1	0	2	2	9	2	2009
E_1384	7	43	2	1	0	0	0	0	0	4	9	2	2009
E_1385	3	16	2	1	0	0	0	0	0	13	9	2	2009
E_1386	7	2	1	1	1	1	1	0	2	2	9	2	2009
E_1387	4	7	1	1	0	0	0	0	0	0	9	2	2009
E_1388	2	12	1	1	0	0	0	0	0	2	9	2	2009
E_1389	5	52	2	1	0	0	0	0	0	4	9	2	2009
E_1390	4	48	2	1	0	0	0	0	0	1	9	2	2009
E_1391	4	28	1	1	0	0	0	0	0	1	9	2	2009
E_1392	2	9	1	1	0	0	0	0	0	0	9	2	2009
E_1393	3	6	1	1	0	0	0	0	0	8	9	2	2009
E_1394	5	10	1	1	0	0	0	0	0	1	9	2	2009
E_1395	7	10	1	1	1	1	0	0	1	7	9	2	2009
E_1396	4	25	2	1	0	0	0	0	0	0	9	2	2009
E_1397	2	31	1	1	0	0	0	0	0	3	9	2	2009
E_1398	2	25	2	1	0	0	0	0	0	14	9	2	2009
E_1399	3	42	1	1	0	0	0	0	0	4	9	2	2009
E_1400	4	80	2	1	0	0	0	0	0	0	9	2	2009
E_1401	4	30	2	1	0	0	0	0	0	0	9	2	2009
E_1402	7	11	2	1	1	1	0	0	1	1	9	2	2009
E_1403	2	15	1	1	0	0	0	0	0	1	1	1	2009
E_1404	4	38	2	1	0	0	0	0	0	0	3	1	2009
E_1405	7	5	1	1	1	1	1	0	2	3	1	1	2009
E_1406	7	60	1	1	1	1	1	0	2	5	9	2	2009
E_1407	4	50	2	1	0	0	0	0	0	2	3	1	2009
E_1408	2	17	2	1	0	0	0	0	0	3	2	1	2009
E_1409	5	35	1	1	0	0	0	0	0	2	3	1	2009
E_1410	4	9	1	1	0	0	0	0	0	1	4	2	2009
E_1411	4	65	1	1	0	0	0	0	0	1	4	2	2009
E_1412	5	10	1	1	0	0	0	0	0	6	9	2	2009
E_1413	4	5	1	1	0	0	0	0	0	0	5	2	2009
E_1414	2	70	1	1	0	0	0	0	0	18	9	2	2009
E_1415	2	8	2	1	0	0	0	0	0	3	5	2	2009
E_1416	4	21	1	1	0	0	0	0	0	2	6	2	2009
E_1417	7	6	2	1	0	0	0	0	0	5	3	1	2009
E_1418	7	18	1	1	1	1	1	1	3	1	8	2	2009
E_1419	7	12	1	1	1	1	0	0	1	6	3	1	2009
E_1420	7	19	2	1	1	1	1	1	3	1	8	2	2009
E_1421	4	21	1	1	0	0	0	0	0	4	5	2	2009
E_1422	4	21	1	1	0	0	0	0	0	1	10	2	2009
E_1423	4	70	2	1	0	0	0	0	0	2	10	2	2009
E_1424	7	40	1	1	1	1	1	0	2	4	8	2	2009
E_1425	3	4	2	1	0	0	0	0	0	4	8	2	2009
E_1426	7	15	2	1	1	1	1	0	2	1	11	1	2009
E_1427	7	63	1	1	1	1	1	0	2	1	11	1	2009
E_1428	7	35	1	1	0	0	0	0	0	2	12	1	2009
E_1429	7	13	2	1	1	1	1	1	3	2	12	1	2009
E_1430	7	29	2	1	1	1	1	1	3	1	10	2	2009
E_1431	7	2	1	1	1	1	0	0	1	1	10	2	2009
E_1432	2	57	1	1	0	0	0	0	0	4	11	1	2009
E_1433	7	25	2	1	1	1	0	0	1	1	10	2	2009
E_1434	7	25	1	1	1	1	0	0	1	2	10	2	2009
E_1435	7	8	2	1	1	1	1	0	2	3	12	1	2009
E_1436	7	4	1	1	1	0	0	0	0	2	10	2	2009
E_1437	7	5	2	1	1	1	0	0	1	2	10	2	2009
E_1438	2	9	2	1	0	0	0	0	0	6	10	2	2009
E_1439	7	8	2	1	1	1	1	1	3	4	10	2	2009
E_1440	7	13	1	1	1	1	1	1	3	1	10	2	2009
E_1441	7	9	1	1	1	1	1	0	2	2	10	2	2009
E_1442	7	22	1	1	1	1	0	0	1	1	10	2	2009
E_1443	5	40	2	1	0	0	0	0	0	2	10	2	2009
E_1444	7	22	1	1	1	1	1	0	2	4	10	2	2009
E_1445	7	2	2	1	1	1	1	1	3	2	10	2	2009
E_1446	4	46	1	1	0	0	0	0	0	4	10	2	2009
E_1447	7	13	1	1	0	0	0	0	0	3	10	2	2009
E_1448	4	2	1	1	0	0	0	0	0	1	10	2	2009
E_1449	4	75	2	1	0	0	0	0	0	2	10	2	2009
E_1450	4	3	1	1	0	0	0	0	0	3	10	2	2009
E_1451	7	18	1	1	1	1	0	0	1	6	10	2	2009
E_1452	4	80	1	1	0	0	0	0	0	2	10	2	2009
E_1453	4	7	2	1	0	0	0	0	0	2	10	2	2009
E_1454	7	22	2	1	1	1	1	1	3	2	10	2	2009
E_1455	4	19	1	1	0	0	0	0	0	4	10	2	2009
E_1456	7	22	1	1	1	1	1	0	2	1	10	2	2009
E_1457	7	5	2	1	1	1	1	1	3	1	10	2	2009
E_1458	7	37	1	1	1	0	0	0	0	3	10	2	2009
E_1459	7	20	1	1	1	1	0	0	1	2	10	2	2009
E_1460	4	45	1	1	0	0	0	0	0	1	10	2	2009
E_1461	6	7	1	1	0	0	0	0	0	2	10	2	2009
E_1462	4	5	2	1	0	0	0	0	0	0	10	2	2009
E_1463	7	15	2	1	0	0	0	0	0	33	10	2	2009
E_1464	5	22	1	1	0	0	0	0	0	1	10	2	2009
E_1465	7	13	1	1	1	1	0	0	1	3	10	2	2009
E_1466	4	3	1	1	0	0	0	0	0	6	10	2	2009
E_1467	7	32	1	1	1	1	1	0	2	1	10	2	2009
E_1468	7	5	1	1	1	1	1	0	2	12	10	2	2009
E_1469	3	5	1	1	0	0	0	0	0	1	10	2	2009
E_1470	7	10	1	1	0	0	0	0	0	3	10	2	2009
E_1471	7	30	2	1	1	1	1	0	2	3	10	2	2009
E_1472	2	38	1	1	0	0	0	0	0	2	10	2	2009
E_1473	7	32	2	1	1	1	0	0	1	1	1	1	2009
E_1474	1	10	2	1	0	0	0	0	0	2	10	2	2009
E_1475	7	1	1	1	1	1	0	0	1	3	10	2	2009
E_1476	2	21	2	1	0	0	0	0	0	4	10	2	2009
E_1477	2	33	2	2	0	0	0	0	0	10	10	2	2009
E_1478	7	35	2	1	1	1	0	0	1	8	10	2	2009
E_1479	7	5	1	1	0	0	0	0	0	3	10	2	2009
E_1480	4	7	2	1	0	0	0	0	0	1	3	1	2009
E_1481	7	35	1	1	1	1	1	0	2	4	10	2	2009
E_1482	7	4	1	1	1	1	0	0	1	10	10	2	2009
E_1483	7	16	1	1	1	0	0	0	0	1	5	2	2009
E_1484	2	85	1	1	0	0	0	0	0	4	3	1	2009
E_1485	4	23	2	2	0	0	0	0	0	1	8	2	2009
E_1486	7	28	1	1	1	1	0	0	1	25	10	2	2009
E_1487	7	2	1	1	1	1	0	0	1	1	8	2	2009
E_1488	4	13	1	1	0	0	0	0	0	1	9	2	2009
E_1489	7	6	1	1	1	1	1	1	3	3	8	2	2009
E_1490	7	6	2	1	1	0	0	0	0	2	9	2	2009
E_1491	2	38	1	1	0	0	0	0	0	2	10	2	2009
E_1492	4	40	2	1	0	0	0	0	0	1	11	1	2009
E_1493	4	50	2	1	0	0	0	0	0	5	7	2	2009
E_1494	7	50	2	1	1	1	1	1	3	5	8	2	2009
E_1495	1	19	1	1	0	0	0	0	0	5	8	2	2009
E_1496	1	16	1	1	0	0	0	0	0	5	8	2	2009
E_1497	7	12	1	1	1	1	1	0	2	9	5	2	2009
E_1498	7	4	1	1	1	1	1	1	3	3	12	1	2009
E_1499	7	29	1	1	1	0	0	0	0	45	1	1	2009
E_1500	4	47	1	1	0	0	0	0	0	3	11	1	2009
E_1501	2	32	1	1	0	0	0	0	0	20	10	2	2009
E_1502	7	13	1	1	1	1	1	0	2	1	11	1	2009
E_1503	4	24	1	1	0	0	0	0	0	1	11	1	2009
E_1504	4	19	1	1	0	0	0	0	0	2	11	1	2009
E_1505	2	30	2	1	0	0	0	0	0	8	11	1	2009
E_1506	7	16	1	3	1	1	1	1	3	20	5	2	2009
E_1507	7	10	1	1	1	1	1	0	2	8	11	1	2009
E_1508	7	40	2	1	1	1	1	0	2	7	11	1	2009
E_1509	7	10	2	1	1	1	1	0	2	1	11	1	2009
E_1510	7	9	1	1	1	1	1	0	2	5	11	1	2009
E_1511	7	9	1	1	1	1	0	0	1	3	11	1	2009
E_1512	5	6	1	1	0	0	0	0	0	16	11	1	2009
E_1513	7	17	1	2	1	1	0	0	1	6	11	1	2009
E_1514	7	4	1	2	1	1	0	0	1	6	11	1	2009
E_1515	7	3	2	2	1	1	0	0	1	6	11	1	2009
E_1516	7	3	1	2	1	1	0	0	1	6	11	1	2009
E_1517	7	20	2	1	1	1	1	0	2	2	11	1	2009
E_1518	3	7	1	1	0	0	0	0	0	8	11	1	2009
E_1519	7	17	1	1	1	1	1	0	2	2	3	1	2009
E_1520	4	20	1	1	0	0	0	0	0	3	4	2	2009
E_1521	2	35	1	1	0	0	0	0	0	3	4	2	2009
E_1522	4	9	1	1	0	0	0	0	0	0	7	2	2009
E_1523	3	38	2	1	0	0	0	0	0	9	11	1	2009
E_1524	5	45	2	2	0	0	0	0	0	5	3	1	2009
E_1525	7	12	2	1	1	1	1	0	2	8	11	1	2009
E_1526	4	66	1	1	0	0	0	0	0	4	5	2	2009
E_1527	7	22	1	1	1	1	1	0	2	5	5	2	2009
E_1528	7	17	1	1	0	0	0	0	0	4	7	2	2009
E_1529	7	50	1	1	0	0	0	0	0	2	9	2	2009
E_1530	7	10	1	1	1	1	1	0	2	6	6	2	2009
E_1531	7	19	1	1	1	1	0	0	1	3	11	1	2009
E_1532	1	62	2	1	0	0	0	0	0	3	12	1	2009
E_1533	2	15	1	1	0	0	0	0	0	20	11	1	2009
E_1534	4	13	1	1	0	0	0	0	0	2	12	1	2009
E_1535	4	25	1	1	0	0	0	0	0	0	12	1	2009
E_1536	7	9	1	1	1	1	1	0	2	2	12	1	2009
E_1537	7	7	2	1	1	1	1	0	2	1	12	1	2009
E_1538	7	53	1	1	1	1	1	0	2	8	10	2	2009
E_1539	4	12	2	1	0	0	0	0	0	5	12	1	2009
E_1540	7	7	2	1	1	0	0	0	0	3	12	1	2009
E_1541	7	3	2	1	1	1	1	1	3	4	12	1	2009
E_1542	4	13	1	1	0	0	0	0	0	1	12	1	2009
E_1543	2	9	2	1	0	0	0	0	0	5	12	1	2009
E_1544	7	12	1	1	1	1	1	0	2	3	12	1	2009
E_1545	4	5	1	1	0	0	0	0	0	1	12	1	2009
E_1546	7	6	1	1	1	1	1	0	2	1	12	1	2009
E_1547	2	8	2	2	0	0	0	0	0	2	12	1	2009
E_1548	4	12	2	1	0	0	0	0	0	3	12	1	2009
E_1549	2	42	1	1	0	0	0	0	0	4	12	1	2009
E_1550	4	49	2	1	0	0	0	0	0	6	12	1	2009
E_1551	1	9	1	1	0	0	0	0	0	1	12	1	2009
E_1552	4	27	1	1	0	0	0	0	0	2	12	1	2009
E_1553	7	3	1	1	1	1	0	0	1	4	12	1	2009
E_1554	4	23	2	1	0	0	0	0	0	2	12	1	2009
E_1555	7	17	1	1	1	1	1	1	3	9	12	1	2009
E_1556	7	8	1	1	1	1	1	0	2	5	12	1	2009
E_1557	4	49	2	1	0	0	0	0	0	2	12	1	2009
E_1558	4	6	1	1	0	0	0	0	0	4	12	1	2009
E_1559	4	55	1	1	0	0	0	0	0	1	12	1	2009
E_1560	2	12	1	1	0	0	0	0	0	4	12	1	2009
E_1561	4	5	2	1	0	0	0	0	0	1	12	1	2009
E_1562	7	11	1	1	1	1	1	1	3	20	9	2	2009
E_1563	4	17	2	1	0	0	0	0	0	1	12	1	2009
E_1564	4	34	2	2	0	0	0	0	0	4	12	1	2010
E_1565	7	6	1	1	1	1	1	0	2	4	12	1	2010
E_1566	4	70	1	1	0	0	0	0	0	1	3	1	2010
E_1567	4	15	1	1	0	0	0	0	0	1	4	2	2010
E_1568	4	6	2	1	0	0	0	0	0	1	4	2	2010
E_1569	4	3	2	1	0	0	0	0	0	1	4	2	2010
E_1570	4	21	2	1	0	0	0	0	0	6	12	1	2010
E_1571	4	8	1	1	0	0	0	0	0	0	6	2	2010
E_1572	3	45	1	1	0	0	0	0	0	7	12	1	2010
E_1573	4	19	1	1	0	0	0	0	0	0	7	2	2010
E_1574	7	16	1	1	1	1	1	0	2	18	12	1	2010
E_1575	7	20	1	1	1	1	0	0	1	2	6	2	2010
E_1576	7	6	1	1	1	1	1	0	2	1	7	2	2010
E_1577	7	5	1	1	1	1	0	0	1	1	7	2	2010
E_1578	7	15	1	1	1	1	1	0	2	6	5	2	2010
E_1579	4	21	1	1	0	0	0	0	0	2	9	2	2010
E_1580	7	14	1	1	0	0	0	0	0	1	10	2	2010
E_1581	7	12	1	1	1	1	0	0	1	1	12	1	2010
E_1582	4	10	2	1	0	0	0	0	0	1	12	1	2010
E_1583	4	7	2	1	0	0	0	0	0	1	1	1	2010
E_1584	4	27	1	1	0	0	0	0	0	38	8	2	2010
E_1585	7	8	1	1	1	1	0	0	1	24	12	1	2010
E_1586	7	18	1	1	1	1	1	1	3	3	1	1	2010
E_1587	2	40	2	1	0	0	0	0	0	4	1	1	2010
E_1588	4	31	1	1	0	0	0	0	0	0	1	1	2010
E_1589	7	9	2	1	1	0	0	0	0	2	1	1	2010
E_1590	7	12	1	1	1	1	1	0	2	2	1	1	2010
E_1591	7	8	1	1	1	1	1	1	3	2	1	1	2010
E_1592	7	4	2	1	1	1	1	0	2	9	1	1	2010
E_1593	7	13	1	1	1	1	1	0	2	1	1	1	2010
E_1594	7	11	1	1	1	1	1	0	2	1	1	1	2010
E_1595	4	29	2	1	0	0	0	0	0	2	1	1	2010
E_1596	4	46	2	1	0	0	0	0	0	5	1	1	2010
E_1597	7	7	1	2	0	0	0	0	0	6	1	1	2010
E_1598	4	35	2	1	0	0	0	0	0	1	1	1	2010
E_1599	7	59	1	1	1	0	0	0	0	2	1	1	2010
E_1600	7	21	1	1	1	1	1	1	3	1	1	1	2010
E_1601	4	28	2	1	0	0	0	0	0	1	1	1	2010
E_1602	7	1	1	1	1	1	0	0	1	3	1	1	2010
E_1603	4	46	1	1	0	0	0	0	0	0	2	1	2010
E_1604	7	19	1	1	1	1	0	0	1	2	1	1	2010
E_1605	7	17	1	1	1	1	0	0	1	7	1	1	2010
E_1606	7	4	2	1	1	0	0	0	0	4	1	1	2010
E_1607	7	64	1	1	1	0	0	0	0	2	4	2	2010
E_1608	4	12	2	1	0	0	0	0	0	1	5	2	2010
E_1609	7	6	2	1	1	1	1	1	3	5	3	1	2010
E_1610	7	14	1	1	1	1	1	0	2	4	5	2	2010
E_1611	4	42	1	1	0	0	0	0	0	1	10	2	2010
E_1612	7	7	1	1	1	1	1	1	3	2	9	2	2010
E_1613	7	21	2	1	1	1	1	1	3	6	5	2	2010
E_1614	7	8	2	1	1	1	1	0	2	4	7	2	2010
E_1615	7	6	2	1	1	1	1	0	2	1	11	1	2010
E_1616	1	11	1	1	0	0	0	0	0	3	9	2	2010
E_1617	6	55	2	1	0	0	0	0	0	6	6	2	2010
E_1618	1	48	2	1	0	0	0	0	0	1	12	1	2010
E_1619	7	999	1	1	1	1	1	1	3	8	7	2	2010
E_1620	7	35	1	1	1	0	0	0	0	3	12	1	2010
E_1621	4	65	1	1	0	0	0	0	0	1	2	1	2010
E_1622	4	12	1	1	0	0	0	0	0	2	2	1	2010
E_1623	7	11	1	1	1	1	1	1	3	2	2	1	2010
E_1624	4	31	1	1	0	0	0	0	0	1	2	1	2010
E_1625	7	16	2	1	1	1	1	0	2	1	2	1	2010
E_1626	7	5	1	1	1	1	0	0	1	2	2	1	2010
E_1627	4	13	2	2	0	0	0	0	0	2	2	1	2010
E_1628	7	9	2	1	1	1	1	1	3	2	2	1	2010
E_1629	4	27	1	1	0	0	0	0	0	2	2	1	2010
E_1630	7	5	2	1	1	1	0	0	1	6	2	1	2010
E_1631	7	12	1	1	1	1	1	0	2	1	2	1	2010
E_1632	6	32	2	1	0	0	0	0	0	2	2	1	2010
E_1633	7	31	1	1	1	1	1	0	2	2	2	1	2010
E_1634	4	68	1	1	0	0	0	0	0	0	2	1	2010
E_1635	7	40	1	1	1	1	1	1	3	4	2	1	2010
E_1636	4	63	1	1	0	0	0	0	0	0	2	1	2010
E_1637	4	2	1	1	0	0	0	0	0	1	2	1	2010
E_1638	5	60	2	1	0	0	0	0	0	3	2	1	2010
E_1639	4	41	2	1	0	0	0	0	0	1	2	1	2010
E_1640	5	4	1	1	0	0	0	0	0	2	2	1	2010
E_1641	7	12	1	1	1	1	1	0	2	3	2	1	2010
E_1642	4	12	1	1	0	0	0	0	0	3	2	1	2010
E_1643	4	62	1	1	0	0	0	0	0	2	2	1	2010
E_1644	7	60	1	1	0	0	0	0	0	3	2	1	2010
E_1645	2	16	2	1	0	0	0	0	0	3	2	1	2010
E_1646	4	16	2	1	0	0	0	0	0	0	2	1	2010
E_1647	7	6	1	1	1	1	1	1	3	9	2	1	2010
E_1648	7	39	1	1	1	1	1	0	2	2	1	1	2010
E_1649	4	26	2	1	0	0	0	0	0	0	4	2	2010
E_1650	7	20	1	2	1	1	1	0	2	5	2	1	2010
E_1651	7	6	1	1	1	1	1	1	3	52	1	1	2010
E_1652	7	8	1	1	1	1	1	1	3	2	3	1	2010
E_1653	2	6	2	1	0	0	0	0	0	2	3	1	2010
E_1654	7	45	1	1	1	1	1	1	3	7	3	1	2010
E_1655	1	22	1	1	0	0	0	0	0	5	3	1	2010
E_1656	7	6	2	1	0	0	0	0	0	3	3	1	2010
E_1657	7	15	1	1	1	1	1	0	2	2	3	1	2010
E_1658	7	17	1	1	1	1	1	1	3	3	3	1	2010
E_1659	7	14	2	1	1	1	1	1	3	3	3	1	2010
E_1660	6	10	1	1	0	0	0	0	0	2	3	1	2010
E_1661	7	9	2	1	1	1	1	1	3	0	3	1	2010
E_1662	7	23	2	1	1	1	1	1	3	1	3	1	2010
E_1663	7	6	1	1	1	1	1	1	3	7	3	1	2010
E_1664	5	36	2	1	0	0	0	0	0	1	3	1	2010
E_1665	4	25	1	1	0	0	0	0	0	1	3	1	2010
E_1666	7	18	1	1	1	1	0	0	1	3	3	1	2010
E_1667	4	13	1	1	0	0	0	0	0	1	3	1	2010
E_1668	5	11	1	1	0	0	0	0	0	8	3	1	2010
E_1669	7	44	1	1	1	1	1	0	2	9	3	1	2010
E_1670	7	5	1	1	1	1	1	1	3	1	3	1	2010
E_1671	7	35	2	1	1	1	1	1	3	4	3	1	2010
E_1672	7	3	2	1	1	1	1	1	3	4	3	1	2010
E_1673	7	48	1	1	1	1	1	1	3	0	3	1	2010
E_1674	4	26	2	1	0	0	0	0	0	1	3	1	2010
E_1675	2	8	2	1	0	0	0	0	0	1	3	1	2010
E_1676	7	33	2	1	1	1	1	0	2	5	3	1	2010
E_1677	7	10	1	1	1	1	0	0	1	5	3	1	2010
E_1678	7	11	1	1	1	1	1	1	3	1	3	1	2010
E_1679	7	1	1	1	1	1	1	1	3	0	3	1	2010
E_1680	7	4	1	1	1	1	1	1	3	3	3	1	2010
E_1681	7	60	2	1	1	1	1	1	3	3	3	1	2010
E_1682	3	27	1	5	0	0	0	0	0	11	3	1	2010
E_1683	7	52	1	1	1	1	1	1	3	2	3	1	2010
E_1684	7	12	2	1	1	1	1	1	3	2	3	1	2010
E_1685	7	14	1	1	1	1	1	1	3	2	3	1	2010
E_1686	7	7	1	1	1	1	1	1	3	4	3	1	2010
E_1687	7	5	2	1	1	1	1	1	3	12	3	1	2010
E_1688	7	9	2	1	1	1	1	0	2	2	3	1	2010
E_1689	7	20	1	1	1	1	1	1	3	3	3	1	2010
E_1690	7	5	1	1	1	1	0	0	1	1	3	1	2010
E_1691	7	39	1	1	1	1	1	0	2	3	3	1	2010
E_1692	7	24	2	1	1	1	1	1	3	2	3	1	2010
E_1693	7	35	1	1	1	1	1	1	3	7	3	1	2010
E_1694	7	50	2	1	1	1	1	1	3	7	3	1	2010
E_1695	7	16	1	1	1	1	0	0	1	4	3	1	2010
E_1696	7	2	1	1	1	1	0	0	1	4	3	1	2010
E_1697	7	57	1	1	1	1	0	0	1	4	3	1	2010
E_1698	5	70	2	1	0	0	0	0	0	2	3	1	2010
E_1699	7	3	1	1	1	1	0	0	1	2	3	1	2010
E_1700	7	19	1	1	1	1	1	1	3	3	3	1	2010
E_1701	7	5	1	1	1	1	0	0	1	1	3	1	2010
E_1702	7	7	1	1	1	0	0	0	0	1	3	1	2010
E_1703	7	30	1	1	1	1	0	0	1	2	3	1	2010
E_1704	7	8	1	1	1	1	1	1	3	17	3	1	2010
E_1705	7	16	2	1	1	1	1	1	3	1	3	1	2010
E_1706	7	3	1	1	1	1	1	1	3	1	3	1	2010
E_1707	7	3	1	1	1	0	0	0	0	2	3	1	2010
E_1708	7	9	2	1	1	1	1	1	3	1	3	1	2010
E_1709	7	10	2	1	1	1	1	0	2	2	3	1	2010
E_1710	7	7	2	1	1	1	1	1	3	2	3	1	2010
E_1711	7	36	1	1	1	1	1	0	2	2	3	1	2010
E_1712	7	5	2	1	1	1	1	1	3	1	3	1	2010
E_1713	7	12	2	1	1	1	1	0	2	3	3	1	2010
E_1714	7	25	2	1	1	1	1	0	2	2	3	1	2010
E_1715	7	46	1	4	1	1	1	0	2	3	3	1	2010
E_1716	7	22	2	1	1	1	0	0	1	1	3	1	2010
E_1717	7	5	2	1	1	1	0	0	1	5	3	1	2010
E_1718	7	5	2	1	1	1	0	0	1	5	3	1	2010
E_1719	7	10	2	1	1	1	1	0	2	4	3	1	2010
E_1720	7	10	1	1	1	1	1	1	3	7	3	1	2010
E_1721	2	26	1	1	0	0	0	0	0	1	4	2	2010
E_1722	4	8	1	1	0	0	0	0	0	1	4	2	2010
E_1723	7	1	2	1	1	1	1	1	3	2	4	2	2010
E_1724	7	70	2	1	1	1	1	0	2	2	4	2	2010
E_1725	4	13	2	1	0	0	0	0	0	1	4	2	2010
E_1726	7	4	1	1	1	1	1	0	2	7	3	1	2010
E_1727	7	44	2	1	1	1	1	1	3	5	4	2	2010
E_1728	7	5	1	1	1	1	1	1	3	2	4	2	2010
E_1729	7	12	1	1	1	1	1	1	3	2	4	2	2010
E_1730	7	5	1	1	1	1	1	1	3	2	4	2	2010
E_1731	7	20	1	1	1	1	1	0	2	6	3	1	2010
E_1732	7	8	2	1	1	1	1	1	3	2	4	2	2010
E_1733	7	15	1	1	1	1	1	1	3	3	4	2	2010
E_1734	7	14	1	1	1	1	0	0	1	4	4	2	2010
E_1735	7	18	2	1	1	1	0	0	1	3	4	2	2010
E_1736	7	60	1	1	1	1	1	0	2	3	4	2	2010
E_1737	4	40	1	1	0	0	0	0	0	1	4	2	2010
E_1738	7	32	1	1	1	1	1	0	2	1	4	2	2010
E_1739	7	14	2	1	1	1	1	0	2	4	4	2	2010
E_1740	7	10	1	1	1	1	1	0	2	1	4	2	2010
E_1741	4	8	1	1	0	0	0	0	0	2	4	2	2010
E_1742	7	2	1	1	1	1	1	1	3	9	4	2	2010
E_1743	7	6	1	1	1	1	1	1	3	4	4	2	2010
E_1744	7	14	1	1	0	0	0	0	0	2	4	2	2010
E_1745	7	26	2	1	1	1	1	0	2	1	4	2	2010
E_1746	4	57	1	1	0	0	0	0	0	3	4	2	2010
E_1747	7	14	1	1	1	1	1	1	3	3	4	2	2010
E_1748	7	10	1	1	1	1	0	0	1	15	4	2	2010
E_1749	4	31	2	1	0	0	0	0	0	2	4	2	2010
E_1750	4	41	2	1	0	0	0	0	0	2	4	2	2010
E_1751	7	4	2	1	1	1	1	0	2	12	4	2	2010
E_1752	7	8	1	1	1	1	1	1	3	1	4	2	2010
E_1753	4	15	2	1	0	0	0	0	0	5	4	2	2010
E_1754	4	50	2	1	0	0	0	0	0	3	4	2	2010
E_1755	7	9	2	1	1	1	1	1	3	2	4	2	2010
E_1756	7	4	1	1	1	1	1	1	3	2	4	2	2010
E_1757	7	20	2	1	1	1	1	1	3	7	4	2	2010
E_1758	7	3	1	1	1	1	1	1	3	1	4	2	2010
E_1759	7	22	1	1	1	1	0	0	1	4	4	2	2010
E_1760	5	4	2	1	0	0	0	0	0	3	4	2	2010
E_1761	4	46	2	1	0	0	0	0	0	1	4	2	2010
E_1762	4	12	1	1	0	0	0	0	0	2	4	2	2010
E_1763	7	70	2	1	1	1	1	1	3	11	4	2	2010
E_1764	4	55	2	1	0	0	0	0	0	0	4	2	2010
E_1765	7	7	2	1	1	1	1	0	2	1	4	2	2010
E_1766	7	45	2	1	1	1	1	0	2	1	4	2	2010
E_1767	2	13	2	1	0	0	0	0	0	4	4	2	2010
E_1768	7	2	1	1	1	1	1	1	3	2	4	2	2010
E_1769	7	32	1	1	1	1	1	0	2	5	4	2	2010
E_1770	4	8	1	1	0	0	0	0	0	1	4	2	2010
E_1771	7	8	2	1	1	1	1	1	3	8	4	2	2010
E_1772	7	12	1	1	1	1	1	0	2	2	4	2	2010
E_1773	7	7	1	1	1	1	0	0	1	9	3	1	2010
E_1774	1	11	2	1	0	0	0	0	0	3	4	2	2010
E_1775	7	14	2	1	1	1	1	1	3	2	5	2	2010
E_1776	4	22	1	1	0	0	0	0	0	1	5	2	2010
E_1777	4	32	2	1	0	0	0	0	0	36	3	1	2010
E_1778	7	4	2	1	1	1	0	0	1	9	4	2	2010
E_1779	7	8	1	1	1	1	1	0	2	5	5	2	2010
E_1780	7	48	1	1	1	1	1	1	3	4	5	2	2010
E_1781	4	17	2	1	0	0	0	0	0	1	5	2	2010
E_1782	7	15	1	1	1	1	1	0	2	2	5	2	2010
E_1783	7	6	1	1	1	1	1	0	2	1	5	2	2010
E_1784	7	8	1	1	1	1	1	1	3	1	5	2	2010
E_1785	7	7	2	1	1	1	1	0	2	3	5	2	2010
E_1786	7	18	1	1	1	1	1	0	2	3	5	2	2010
E_1787	7	16	2	1	1	1	0	0	1	1	5	2	2010
E_1788	7	56	2	1	1	1	1	1	3	1	5	2	2010
E_1789	7	10	1	1	1	1	1	1	3	5	5	2	2010
E_1790	7	4	2	1	1	1	1	1	3	28	4	2	2010
E_1791	7	4	1	1	1	1	1	1	3	28	4	2	2010
E_1792	4	30	1	1	0	0	0	0	0	0	5	2	2010
E_1793	7	6	1	1	1	1	1	1	3	3	5	2	2010
E_1794	4	60	1	1	0	0	0	0	0	2	5	2	2010
E_1795	5	30	1	1	0	0	0	0	0	2	5	2	2010
E_1796	7	50	1	3	1	1	1	1	3	1	5	2	2010
E_1797	7	7	1	1	1	1	1	0	2	5	5	2	2010
E_1798	7	5	1	1	1	1	1	0	2	5	5	2	2010
E_1799	4	21	1	1	0	0	0	0	0	1	5	2	2010
E_1800	4	9	2	1	0	0	0	0	0	3	5	2	2010
E_1801	4	30	2	1	0	0	0	0	0	1	5	2	2010
E_1802	7	50	2	1	1	1	1	1	3	5	5	2	2010
E_1803	4	47	1	1	0	0	0	0	0	1	5	2	2010
E_1804	7	13	2	1	1	1	1	1	3	2	5	2	2010
E_1805	7	60	2	1	1	1	1	1	3	2	5	2	2010
E_1806	7	4	1	1	1	1	1	0	2	3	5	2	2010
E_1807	7	15	1	1	1	1	1	1	3	2	5	2	2010
E_1808	7	13	1	1	1	1	1	1	3	2	5	2	2010
E_1809	2	35	2	1	0	0	0	0	0	9	5	2	2010
E_1810	7	13	1	1	0	0	0	0	0	2	5	2	2010
E_1811	7	28	2	2	1	1	0	0	1	14	5	2	2010
E_1812	7	11	2	1	1	1	1	1	3	2	5	2	2010
E_1813	7	7	1	1	1	1	0	0	1	5	5	2	2010
E_1814	7	42	1	1	1	1	0	0	1	5	5	2	2010
E_1815	7	8	2	1	1	1	1	1	3	11	5	2	2010
E_1816	7	30	1	1	1	1	1	0	2	3	5	2	2010
E_1817	7	7	2	1	1	1	1	1	3	2	5	2	2010
E_1818	7	13	1	1	1	1	0	0	1	3	5	2	2010
E_1819	7	5	1	1	1	1	1	1	3	0	5	2	2010
E_1820	7	44	2	1	1	1	1	1	3	3	5	2	2010
E_1821	4	9	2	1	0	0	0	0	0	2	5	2	2010
E_1822	7	1	1	1	1	1	1	1	3	3	5	2	2010
E_1823	7	9	2	1	1	1	1	1	3	4	5	2	2010
E_1824	4	25	2	1	0	0	0	0	0	0	5	2	2010
E_1825	7	12	2	1	1	1	0	0	1	5	5	2	2010
E_1826	7	40	1	1	1	1	0	0	1	5	5	2	2010
E_1827	7	7	1	1	1	1	1	1	3	2	5	2	2010
E_1828	7	5	1	1	1	1	1	1	3	1	5	2	2010
E_1829	7	60	1	1	1	1	1	0	2	2	5	2	2010
E_1830	4	50	2	1	0	0	0	0	0	1	5	2	2010
E_1831	4	41	1	1	0	0	0	0	0	24	5	2	2010
E_1832	4	7	1	1	0	0	0	0	0	3	5	2	2010
E_1833	7	5	1	1	1	1	1	0	2	4	5	2	2010
E_1834	7	25	2	1	1	1	1	0	2	3	5	2	2010
E_1835	7	15	1	2	1	1	1	0	2	3	5	2	2010
E_1836	7	5	1	1	1	1	1	1	3	4	5	2	2010
E_1837	5	10	2	1	0	0	0	0	0	8	5	2	2010
E_1838	7	29	1	1	1	1	1	1	3	1	5	2	2010
E_1839	7	67	1	1	1	1	1	1	3	4	5	2	2010
E_1840	7	13	2	1	1	0	0	0	0	2	5	2	2010
E_1841	7	28	2	1	1	1	1	0	2	3	5	2	2010
E_1842	7	68	2	1	1	1	1	0	2	5	5	2	2010
E_1843	7	31	2	1	1	1	0	0	1	6	5	2	2010
E_1844	7	4	2	1	1	1	0	0	1	9	5	2	2010
E_1845	7	23	1	1	1	1	1	0	2	1	6	2	2010
E_1846	7	27	1	1	1	1	1	0	2	1	6	2	2010
E_1847	7	5	1	1	1	1	1	0	2	2	6	2	2010
E_1848	7	2	2	1	1	1	1	0	2	2	6	2	2010
E_1849	5	12	1	1	0	0	0	0	0	1	6	2	2010
E_1850	7	7	2	2	1	1	1	1	3	1	6	2	2010
E_1851	7	30	1	1	1	1	1	1	3	2	6	2	2010
E_1852	7	9	2	1	1	1	1	1	3	4	6	2	2010
E_1853	7	28	1	1	1	1	1	1	3	4	6	2	2010
E_1854	7	21	2	1	1	1	1	1	3	4	6	2	2010
E_1855	7	999	2	4	1	1	1	0	2	0	6	2	2010
E_1856	4	28	2	1	0	0	0	0	0	1	6	2	2010
E_1857	7	35	1	1	1	1	0	0	1	1	6	2	2010
E_1858	7	12	1	1	1	1	1	1	3	2	6	2	2010
E_1859	7	20	1	1	1	1	1	0	2	2	6	2	2010
E_1860	7	12	1	1	1	1	0	0	1	1	6	2	2010
E_1861	7	12	1	1	0	0	0	0	0	2	6	2	2010
E_1862	7	14	2	1	1	1	1	1	3	5	6	2	2010
E_1863	4	8	1	1	0	0	0	0	0	3	6	2	2010
E_1864	7	16	2	1	1	1	1	1	3	13	5	2	2010
E_1865	7	11	1	1	1	1	1	1	3	9	6	2	2010
E_1866	7	30	2	1	1	1	1	0	2	3	6	2	2010
E_1867	5	20	2	1	0	0	0	0	0	37	5	2	2010
E_1868	7	12	1	1	1	1	1	0	2	4	6	2	2010
E_1869	4	36	1	1	0	0	0	0	0	2	6	2	2010
E_1870	6	23	2	1	0	0	0	0	0	2	6	2	2010
E_1871	7	51	1	2	1	1	1	1	3	1	6	2	2010
E_1872	7	6	1	2	1	1	1	1	3	1	6	2	2010
E_1873	7	48	1	1	1	1	1	1	3	3	6	2	2010
E_1874	2	6	1	1	0	0	0	0	0	1	6	2	2010
E_1875	4	3	1	1	0	0	0	0	0	1	6	2	2010
E_1876	7	6	1	1	1	1	1	1	3	1	6	2	2010
E_1877	4	12	2	1	0	0	0	0	0	4	6	2	2010
E_1878	7	54	1	1	1	1	1	1	3	1	6	2	2010
E_1879	7	9	2	1	1	0	0	0	0	1	6	2	2010
E_1880	7	6	1	1	1	1	1	1	3	2	6	2	2010
E_1881	4	23	1	1	0	0	0	0	0	0	6	2	2010
E_1882	7	5	1	1	1	1	0	0	1	1	6	2	2010
E_1883	7	7	1	1	1	1	1	0	2	1	6	2	2010
E_1884	7	2	1	1	1	1	1	1	3	1	6	2	2010
E_1885	7	10	1	1	1	1	1	1	3	1	6	2	2010
E_1886	7	67	1	1	1	1	1	1	3	14	6	2	2010
E_1887	4	19	1	1	0	0	0	0	0	0	6	2	2010
E_1888	7	13	1	1	1	1	1	1	3	3	6	2	2010
E_1889	7	11	2	1	1	1	1	0	2	3	6	2	2010
E_1890	7	11	1	1	1	1	1	1	3	3	6	2	2010
E_1891	7	14	1	1	1	1	1	0	2	3	6	2	2010
E_1892	7	7	1	1	1	1	1	1	3	3	6	2	2010
E_1893	7	5	2	1	1	1	1	1	3	4	6	2	2010
E_1894	7	22	2	1	1	1	1	0	2	10	6	2	2010
E_1895	7	10	1	1	1	1	1	0	2	4	6	2	2010
E_1896	4	17	2	1	0	0	0	0	0	4	6	2	2010
E_1897	4	18	1	1	0	0	0	0	0	1	6	2	2010
E_1898	7	1	1	1	1	1	1	1	3	1	7	2	2010
E_1899	7	2	1	1	1	1	1	1	3	2	7	2	2010
E_1900	7	60	2	1	1	1	0	0	1	15	6	2	2010
E_1901	7	24	2	1	1	1	1	1	3	1	7	2	2010
E_1902	7	53	1	1	1	1	1	1	3	1	7	2	2010
E_1903	7	45	1	1	1	1	1	0	2	3	7	2	2010
E_1904	7	67	1	1	0	0	0	0	0	21	6	2	2010
E_1905	5	8	2	1	0	0	0	0	0	5	7	2	2010
E_1906	7	72	2	1	1	1	1	1	3	6	7	2	2010
E_1907	7	5	1	1	0	0	0	0	0	1	7	2	2010
E_1908	7	7	1	1	1	1	1	0	2	2	7	2	2010
E_1909	7	5	1	1	1	1	1	1	3	3	7	2	2010
E_1910	5	8	2	1	0	0	0	0	0	5	7	2	2010
E_1911	4	22	1	1	0	0	0	0	0	1	7	2	2010
E_1912	7	10	1	1	1	1	1	1	3	1	7	2	2010
E_1913	7	12	1	1	1	1	1	1	3	3	7	2	2010
E_1914	7	11	1	1	1	1	1	1	3	4	7	2	2010
E_1915	7	17	1	1	1	1	0	0	1	2	7	2	2010
E_1916	7	2	1	1	1	1	1	1	3	1	7	2	2010
E_1917	7	5	1	1	1	1	1	0	2	3	7	2	2010
E_1918	7	6	1	1	1	1	1	1	3	15	7	2	2010
E_1919	7	6	1	1	1	1	1	1	3	2	7	2	2010
E_1920	7	9	1	1	1	1	0	0	1	4	7	2	2010
E_1921	7	13	2	1	1	1	1	0	2	2	7	2	2010
E_1922	7	30	1	1	1	1	1	1	3	17	7	2	2010
E_1923	7	12	2	1	1	1	1	1	3	4	7	2	2010
E_1924	7	8	2	1	1	1	1	1	3	4	7	2	2010
E_1925	7	9	1	1	1	1	1	0	2	4	7	2	2010
E_1926	7	12	1	1	1	1	1	1	3	4	7	2	2010
E_1927	7	53	1	1	1	1	1	1	3	1	7	2	2010
E_1928	7	6	2	1	1	1	1	1	3	8	7	2	2010
E_1929	7	2	2	1	1	1	1	1	3	15	7	2	2010
E_1930	7	3	1	1	1	1	1	1	3	15	7	2	2010
E_1931	4	34	1	1	0	0	0	0	0	1	7	2	2010
E_1932	7	3	1	1	1	1	1	0	2	3	7	2	2010
E_1933	7	6	2	1	1	1	0	0	1	13	7	2	2010
E_1934	7	12	1	1	1	1	1	1	3	1	7	2	2010
E_1935	7	32	1	1	1	1	1	1	3	0	7	2	2010
E_1936	7	6	1	1	1	1	0	0	1	4	7	2	2010
E_1937	7	8	2	1	1	1	1	0	2	1	7	2	2010
E_1938	7	7	2	1	1	1	0	0	1	67	5	2	2010
E_1939	4	41	2	1	0	0	0	0	0	1	7	2	2010
E_1940	7	14	1	1	1	1	1	1	3	1	7	2	2010
E_1941	7	7	1	1	1	1	1	0	2	9	7	2	2010
E_1942	7	8	1	1	1	1	1	1	3	1	7	2	2010
E_1943	7	9	1	1	1	1	1	1	3	5	7	2	2010
E_1944	7	6	2	1	1	1	1	1	3	1	7	2	2010
E_1945	7	7	1	1	1	1	0	0	1	2	7	2	2010
E_1946	7	8	1	1	1	1	1	0	2	2	7	2	2010
E_1947	7	20	2	1	1	1	1	1	3	1	7	2	2010
E_1948	7	10	2	1	1	1	0	0	1	3	7	2	2010
E_1949	4	26	2	1	0	0	0	0	0	1	7	2	2010
E_1950	7	8	1	1	1	1	1	0	2	2	7	2	2010
E_1951	4	3	1	1	0	0	0	0	0	1	7	2	2010
E_1952	4	14	2	1	0	0	0	0	0	1	7	2	2010
E_1953	7	5	1	1	1	1	1	1	3	1	7	2	2010
E_1954	7	9	1	1	1	1	1	1	3	1	7	2	2010
E_1955	7	13	1	1	1	1	1	0	2	2	7	2	2010
E_1956	7	12	1	1	1	1	1	1	3	1	7	2	2010
E_1957	7	6	2	1	1	1	1	0	2	3	7	2	2010
E_1958	2	5	2	1	0	0	0	0	0	7	7	2	2010
E_1959	4	17	2	1	0	0	0	0	0	3	7	2	2010
E_1960	7	9	2	1	1	1	1	1	3	3	7	2	2010
E_1961	7	8	2	1	1	1	1	0	2	15	7	2	2010
E_1962	7	59	1	1	1	1	1	0	2	1	8	2	2010
E_1963	5	4	1	1	0	0	0	0	0	1	8	2	2010
E_1964	7	11	2	2	1	1	1	1	3	1	8	2	2010
E_1965	7	16	1	1	1	1	1	1	3	2	8	2	2010
E_1966	4	55	1	1	0	0	0	0	0	11	7	2	2010
E_1967	4	65	2	1	0	0	0	0	0	1	8	2	2010
E_1968	4	14	1	1	0	0	0	0	0	94	5	2	2010
E_1969	7	9	2	1	1	1	1	1	3	1	8	2	2010
E_1970	7	35	1	1	0	0	0	0	0	4	8	2	2010
E_1971	4	5	1	1	0	0	0	0	0	3	8	2	2010
E_1972	4	43	1	1	0	0	0	0	0	1	8	2	2010
E_1973	7	3	1	1	1	0	0	0	0	27	7	2	2010
E_1974	7	15	1	1	1	0	0	0	0	151	3	1	2010
E_1975	7	6	2	1	1	1	1	0	2	1	8	2	2010
E_1976	7	70	2	1	1	0	0	0	0	2	8	2	2010
E_1977	7	15	1	1	1	1	1	0	2	1	8	2	2010
E_1978	7	20	1	1	1	1	1	1	3	2	3	1	2010
E_1979	7	69	1	4	1	1	1	1	3	1	8	2	2010
E_1980	7	40	1	1	1	1	1	1	3	33	7	2	2010
E_1981	4	10	1	1	0	0	0	0	0	1	8	2	2010
E_1982	7	30	1	1	1	1	1	0	2	1	8	2	2010
E_1983	4	6	1	1	0	0	0	0	0	1	8	2	2010
E_1984	4	36	1	1	0	0	0	0	0	1	8	2	2010
E_1985	7	16	2	1	1	1	1	0	2	1	8	2	2010
E_1986	7	6	2	1	1	1	1	1	3	3	8	2	2010
E_1987	7	5	2	1	1	1	1	1	3	3	8	2	2010
E_1988	7	39	1	1	1	1	1	0	2	7	8	2	2010
E_1989	1	28	2	1	0	0	0	0	0	2	8	2	2010
E_1990	7	6	1	1	1	0	0	0	0	2	8	2	2010
E_1991	7	11	2	1	1	1	0	0	1	2	8	2	2010
E_1992	2	11	1	1	0	0	0	0	0	2	8	2	2010
E_1993	7	2	1	1	1	1	0	0	1	1	8	2	2010
E_1994	7	3	1	1	1	1	0	0	1	1	8	2	2010
E_1995	7	5	1	1	1	1	1	1	3	6	8	2	2010
E_1996	7	52	2	1	1	1	1	1	3	2	8	2	2010
E_1997	7	28	1	1	1	1	1	1	3	0	8	2	2010
E_1998	4	20	1	1	0	0	0	0	0	2	8	2	2010
E_1999	7	25	1	1	1	1	1	1	3	1	8	2	2010
[truncated: 1,854 more rows]

## Sheet: Legend
	PATIENT INCLUDED, within Dodoma Region and suspected rabid animals: 10,771
	PAIENTS EXCLUDED, outside Dodoma Region and not suspected rabid animals: 3853
	TOTAL: 14,624
A_ID number			C_Age of the patient			E_Biting Animal			F_Suspected rabid animal			L_Month of bite			M_Season
			999	Not known		1	Dog		0	No		1	Jan		1	Rainy
						2	Cat		1	Yes		2	Feb		2	Dry
B_District in which the bite occurred			D_Sex of the patient			3	Hyena					3	Mar
1	Kongwa		1	Male		4	Wild cat		G_H_I_Dose of prophylaxis received			4	Apr
2	Chamwino		2	Female		5	Monkey		0	No		5	May		N_Year of bite
3	Mpwapwa		9	Not known		6	Pig		1	Yes		6	Jun
4	Dodoma					7	Donkey					7	Jul
5	Bahi					8	Lion		J_Number of doses of prophylaxis received			8	Aug
6	Kondoa/Chemba					9	Human bite					9	Sept
99	District not known but within Dodoma Region					10	Rat		K_Number of days of Delay			10	Oct
7	Outside Dodoma Region					11	Leopard		999	Not known		11	Nov
						99	Not known					12	Dec
												999	Not known
